# Supplementary material for: Acquisition of chromosome instability is a mechanism to evade oncogene addiction
Source: EMBO Mol Med. 2020 Feb 6;12(3):e10941. doi: 10.15252/emmm.201910941 (PMC7059010; doi:10.15252/emmm.201910941)
Supplement: Supplementary file 3 — Source Data for Expanded View and Appendix [file EMMM-12-e10941-s010.zip]

Archive with 111 entries (102 files):
- Appendix.docx
- __MACOSX/
- __MACOSX/._Appendix.docx
- Fig EV1/
- Fig EV1/Fig EV1.tiff
- __MACOSX/Fig EV1/
- __MACOSX/Fig EV1/._Fig EV1.tiff
- Fig EV1/.DS_Store
- __MACOSX/Fig EV1/._.DS_Store
- Fig EV1/Raw data EV1.A.xlsx
- __MACOSX/Fig EV1/._Raw data EV1.A.xlsx
- Fig EV2/
- Fig EV2/.DS_Store
- __MACOSX/Fig EV2/
- __MACOSX/Fig EV2/._.DS_Store
- Fig EV2/Fig EV2.tiff
- __MACOSX/Fig EV2/._Fig EV2.tiff
- Fig EV3/
- Fig EV3/PT K17.TIFF
- __MACOSX/Fig EV3/
- __MACOSX/Fig EV3/._PT K17.TIFF
- Fig EV3/PT K2.TIFF
- __MACOSX/Fig EV3/._PT K2.TIFF
- Fig EV3/PT KM11.TIFF
- __MACOSX/Fig EV3/._PT KM11.TIFF
- Fig EV3/PT KM1.TIFF
- __MACOSX/Fig EV3/._PT KM1.TIFF
- Fig EV3/PT K21.TIFF
- __MACOSX/Fig EV3/._PT K21.TIFF
- Fig EV3/.DS_Store
- __MACOSX/Fig EV3/._.DS_Store
- Fig EV3/PT K20.TIFF
- __MACOSX/Fig EV3/._PT K20.TIFF
- Fig EV3/PT KM10.TIFF
- __MACOSX/Fig EV3/._PT KM10.TIFF
- Fig EV3/PT K3.TIFF
- __MACOSX/Fig EV3/._PT K3.TIFF
- Fig EV3/PT K16.TIFF
- __MACOSX/Fig EV3/._PT K16.TIFF
- Fig EV3/PT K11.TIFF
- __MACOSX/Fig EV3/._PT K11.TIFF
- Fig EV3/PT K4.TIFF
- __MACOSX/Fig EV3/._PT K4.TIFF
- Fig EV3/PT K5.TIFF
- __MACOSX/Fig EV3/._PT K5.TIFF
- Fig EV3/PT K10.TIFF
- __MACOSX/Fig EV3/._PT K10.TIFF
- Fig EV3/PT K9.TIFF
- __MACOSX/Fig EV3/._PT K9.TIFF
- Fig EV3/PT KM6.TIFF
- __MACOSX/Fig EV3/._PT KM6.TIFF
- Fig EV3/PT K25.TIFF
- __MACOSX/Fig EV3/._PT K25.TIFF
- Fig EV3/PT K6.TIFF
- __MACOSX/Fig EV3/._PT K6.TIFF
- Fig EV3/PT K13.TIFF
- __MACOSX/Fig EV3/._PT K13.TIFF
- Fig EV3/PT KM9.TIFF
- __MACOSX/Fig EV3/._PT KM9.TIFF
- Fig EV3/PT K12.TIFF
- __MACOSX/Fig EV3/._PT K12.TIFF
- Fig EV3/PT KM4.TIFF
- __MACOSX/Fig EV3/._PT KM4.TIFF
- Fig EV3/PT K24.TIFF
- __MACOSX/Fig EV3/._PT K24.TIFF
- Fig EV3/PT K15.TIFF
- __MACOSX/Fig EV3/._PT K15.TIFF
- Fig EV3/PT K19.TIFF
- __MACOSX/Fig EV3/._PT K19.TIFF
- Fig EV3/PT K23.TIFF
- __MACOSX/Fig EV3/._PT K23.TIFF
- Fig EV3/PT KM3.TIFF
- __MACOSX/Fig EV3/._PT KM3.TIFF
- Fig EV3/PT KM2.TIFF
- __MACOSX/Fig EV3/._PT KM2.TIFF
- Fig EV3/PT KM12.TIFF
- __MACOSX/Fig EV3/._PT KM12.TIFF
- Fig EV3/PT K22.TIFF
- __MACOSX/Fig EV3/._PT K22.TIFF
- Fig EV3/PT K18.TIFF
- __MACOSX/Fig EV3/._PT K18.TIFF
- Fig EV3/KM15.TIFF
- __MACOSX/Fig EV3/._KM15.TIFF
- Fig EV3/Fig EV3.tiff
- __MACOSX/Fig EV3/._Fig EV3.tiff
- Fig EV3/PT K14.TIFF
- __MACOSX/Fig EV3/._PT K14.TIFF
- Fig EV3/PT K1.TIFF
- __MACOSX/Fig EV3/._PT K1.TIFF
- Fig EV4/
- Fig EV4/.DS_Store
- __MACOSX/Fig EV4/
- __MACOSX/Fig EV4/._.DS_Store
- Fig EV4/No cMet Amp Tepotinib. anti-pH3.TIFF
- __MACOSX/Fig EV4/._No cMet Amp Tepotinib. anti-pH3.TIFF
- Fig EV4/cMet Amp. Tepotinib. anti-pH3.TIFF
- __MACOSX/Fig EV4/._cMet Amp. Tepotinib. anti-pH3.TIFF
- Fig EV4/No cMet Amp Tepotinib. anti-Caspase3.TIFF
- __MACOSX/Fig EV4/._No cMet Amp Tepotinib. anti-Caspase3.TIFF
- Fig EV4/Fig EV4.tiff
- __MACOSX/Fig EV4/._Fig EV4.tiff
- Fig EV4/No cMet Amp Control. anti-pH3.TIFF
- __MACOSX/Fig EV4/._No cMet Amp Control. anti-pH3.TIFF
- Fig EV4/cMet Amp. Tepotinib. anti-Caspase3.TIFF
- __MACOSX/Fig EV4/._cMet Amp. Tepotinib. anti-Caspase3.TIFF
- Fig EV4/cMet Amp. Control. anti-Caspase3.TIFF
- __MACOSX/Fig EV4/._cMet Amp. Control. anti-Caspase3.TIFF
- Fig EV4/No cMet Amp Control. anti-Caspase3.TIFF
- __MACOSX/Fig EV4/._No cMet Amp Control. anti-Caspase3.TIFF
- Fig EV4/cMet Amp. Control. anti-pH3.TIFF
- __MACOSX/Fig EV4/._cMet Amp. Control. anti-pH3.TIFF
