# Supplementary material for: Acquisition of chromosome instability is a mechanism to evade oncogene addiction
Source: EMBO Mol Med. 2020 Feb 6;12(3):e10941. doi: 10.15252/emmm.201910941 (PMC7059010; doi:10.15252/emmm.201910941)
Supplement: Supplementary file 3 — Source Data for Expanded View and Appendix [file EMMM-12-e10941-s010.zip › Fig EV1/Raw data EV1.A.xlsx]

## Sheet: Sheet1
	SCNA count
Tumours	K non-Regr	KM non-Regr
1	3	6
2	3	5
3	2	4
4	0	4
5	1	4
6	4	3
7	1	3
8		3
9		2
10		2
11		2
12		2
13		1
14		1
15		1
16		0
