# Supplementary material for: Acquisition of chromosome instability is a mechanism to evade oncogene addiction
Source: EMBO Mol Med. 2020 Feb 6;12(3):e10941. doi: 10.15252/emmm.201910941 (PMC7059010; doi:10.15252/emmm.201910941)
Supplement: Supplementary file 5 — Source Data for Figure 1 [file EMMM-12-e10941-s003.zip]

Archive with 53 entries (50 files):
- Figure_1/
- Figure_1/.DS_Store
- Figure_1/Figure_1.tiff
- Figure_1/KM_non-regr_T0.tiff
- Figure_1/KM_non-regr_T0_BF.tiff
- Figure_1/KM_non-regr_T100.tiff
- Figure_1/KM_non-regr_T100_bf.tiff
- Figure_1/KM_non-regr_T130.tiff
- Figure_1/KM_non-regr_T130_BF.tiff
- Figure_1/KM_non-regr_T30.tiff
- Figure_1/KM_non-regr_T30_BF.tiff
- Figure_1/KM_non-regr_T45.tiff
- Figure_1/KM_non-regr_T45_BF.tiff
- Figure_1/KM_non-regr_T80.tiff
- Figure_1/KM_non-regr_T80_BF.tiff
- Figure_1/K_non-Regr.T0_BF.tiff
- Figure_1/K_non-Regr_T0.tiff
- Figure_1/K_non-Regr_T1.35_.tiff
- Figure_1/K_non-Regr_T1.35__BF.tiff
- Figure_1/K_non-Regr_T10.tiff
- Figure_1/K_non-Regr_T10_BF.tiff
- Figure_1/K_non-Regr_T25.tiff
- Figure_1/K_non-Regr_T25_BF.tiff
- Figure_1/K_non-Regr_T30_.tiff
- Figure_1/K_non-Regr_T30_BF.tiff
- Figure_1/Raw_data_Figure_1.xlsx
- __MACOSX/
- __MACOSX/Figure_1/
- __MACOSX/Figure_1/._.DS_Store
- __MACOSX/Figure_1/._Figure_1.tiff
- __MACOSX/Figure_1/._KM_non-regr_T0.tiff
- __MACOSX/Figure_1/._KM_non-regr_T0_BF.tiff
- __MACOSX/Figure_1/._KM_non-regr_T100.tiff
- __MACOSX/Figure_1/._KM_non-regr_T100_bf.tiff
- __MACOSX/Figure_1/._KM_non-regr_T130.tiff
- __MACOSX/Figure_1/._KM_non-regr_T130_BF.tiff
- __MACOSX/Figure_1/._KM_non-regr_T30.tiff
- __MACOSX/Figure_1/._KM_non-regr_T30_BF.tiff
- __MACOSX/Figure_1/._KM_non-regr_T45.tiff
- __MACOSX/Figure_1/._KM_non-regr_T45_BF.tiff
- __MACOSX/Figure_1/._KM_non-regr_T80.tiff
- __MACOSX/Figure_1/._KM_non-regr_T80_BF.tiff
- __MACOSX/Figure_1/._K_non-Regr.T0_BF.tiff
- __MACOSX/Figure_1/._K_non-Regr_T0.tiff
- __MACOSX/Figure_1/._K_non-Regr_T1.35_.tiff
- __MACOSX/Figure_1/._K_non-Regr_T1.35__BF.tiff
- __MACOSX/Figure_1/._K_non-Regr_T10.tiff
- __MACOSX/Figure_1/._K_non-Regr_T10_BF.tiff
- __MACOSX/Figure_1/._K_non-Regr_T25.tiff
- __MACOSX/Figure_1/._K_non-Regr_T25_BF.tiff
- __MACOSX/Figure_1/._K_non-Regr_T30_.tiff
- __MACOSX/Figure_1/._K_non-Regr_T30_BF.tiff
- __MACOSX/Figure_1/._Raw_data_Figure_1.xlsx
