# Supplementary material for: Acquisition of chromosome instability is a mechanism to evade oncogene addiction
Source: EMBO Mol Med. 2020 Feb 6;12(3):e10941. doi: 10.15252/emmm.201910941 (PMC7059010; doi:10.15252/emmm.201910941)
Supplement: Supplementary file 5 — Source Data for Figure 1 [file EMMM-12-e10941-s003.zip › Figure_1/Raw_data_Figure_1.xlsx]

## Sheet: Fig 1.B
K non-Regr	K primaryT	KM non-Regr	KM primaryT
78.57	1.85185	34.375	25
44.8276	17.1429	43.2	41.6667
58.8235	23.0769	66.6667	27.2619
69.5652	0	50	27.2727
54.5455	0	52	26.6667
50
50

## Sheet: Fig 1.C
	Normal	Lag. Chr.	Chr. Bridge	Misalign	Micronucleus	Binucleated
K primaryT	86	7	0	1	3	3
K non-Regr	32	25	14	15	5	12
KM primaryT	72	9	0	5	11	3
KM non-Regr	54	12	13	11	1	9
