# Supplementary material for: Acquisition of chromosome instability is a mechanism to evade oncogene addiction
Source: EMBO Mol Med. 2020 Feb 6;12(3):e10941. doi: 10.15252/emmm.201910941 (PMC7059010; doi:10.15252/emmm.201910941)
Supplement: Supplementary file 6 — Source Data for Figure 2 [file EMMM-12-e10941-s004.zip]

Archive with 43 entries (40 files):
- Figure_2/
- Figure_2/.DS_Store
- Figure_2/Figure_2.tiff
- Figure_2/K1.tif
- Figure_2/K2.tif
- Figure_2/K3.tif
- Figure_2/K4.tif
- Figure_2/K5.jpg
- Figure_2/KM11.tif
- Figure_2/KM12.tif
- Figure_2/KM15.TIFF
- Figure_2/KM1_cMet_-.tif
- Figure_2/KM2.tif
- Figure_2/KM20.tif
- Figure_2/KM21.tif
- Figure_2/KM22.tif
- Figure_2/KM3.tif
- Figure_2/KM5.tiff
- Figure_2/KM7.tif
- Figure_2/KM8.tif
- Figure_2/Raw_data_Figure_2.xlsx
- __MACOSX/
- __MACOSX/Figure_2/
- __MACOSX/Figure_2/._.DS_Store
- __MACOSX/Figure_2/._Figure_2.tiff
- __MACOSX/Figure_2/._K1.tif
- __MACOSX/Figure_2/._K2.tif
- __MACOSX/Figure_2/._K3.tif
- __MACOSX/Figure_2/._K4.tif
- __MACOSX/Figure_2/._K5.jpg
- __MACOSX/Figure_2/._KM11.tif
- __MACOSX/Figure_2/._KM12.tif
- __MACOSX/Figure_2/._KM15.TIFF
- __MACOSX/Figure_2/._KM1_cMet_-.tif
- __MACOSX/Figure_2/._KM2.tif
- __MACOSX/Figure_2/._KM20.tif
- __MACOSX/Figure_2/._KM21.tif
- __MACOSX/Figure_2/._KM22.tif
- __MACOSX/Figure_2/._KM3.tif
- __MACOSX/Figure_2/._KM5.tiff
- __MACOSX/Figure_2/._KM7.tif
- __MACOSX/Figure_2/._KM8.tif
- __MACOSX/Figure_2/._Raw_data_Figure_2.xlsx
