# Supplementary material for: Acquisition of chromosome instability is a mechanism to evade oncogene addiction
Source: EMBO Mol Med. 2020 Feb 6;12(3):e10941. doi: 10.15252/emmm.201910941 (PMC7059010; doi:10.15252/emmm.201910941)
Supplement: Supplementary file 6 — Source Data for Figure 2 [file EMMM-12-e10941-s004.zip › Figure_2/Raw_data_Figure_2.xlsx]

## Sheet: Fig 2.A
K non-regr.	PCG	PCL	WCG	WCL	GCR	AMP	DEL
5	0	0	1	0	0	1	2
2	0	1	0	0	1	0	1
4	0	1	1	0	0	1	0
3	0	0	1	0	0	1	0
10	1	0	0	0	0	0	0
1	0	0	0	0	0	1	0
7	0	0	0	0	0	0	0
KM non-regr.
12	0	3	1	0	0	2	0
20	2	0	1	0	0	2	0
22	0	0	1	1	1	1	0
5	0	0	2	0	1	1	0
3	1	1	1	0	0	1	0
10	0	1	2	0	0	0	0
2	1	0	0	1	0	1	0
8	0	0	0	0	0	3	0
7	0	0	1	0	0	1	0
6	0	0	1	0	1	0	0
16	0	0	0	2	0	0	0
11	0	1	0	0	0	0	0
21	0	0	0	0	0	1	0
15	0	0	0	0	0	1	0
14	0	0	1	0	0	0	0
19	0	0	0	0	0	0	0

## Sheet: Fig 2.C
K1	total	pos	%
	339	244
	292	131
	261	187
	266	216
	232	149
	265	170
	223	121
	283	170
	239	158
	250	185
	189	107
	312	182
	274	70
	3425	2090	61.0219
K2	total	pos	%
	526	0
	476	0
	288	0
	641	0
	345	0
	543	0
	609	0
	3428	0	0
K3	total	pos	%
	561	287
	577	388
	571	284
	744	407
	479	281
	609	148
	668	0
	631	0
	594	207
	501	0
	539	351
	673	446
	560	0
	7707	2799	36.3176
K4	total	pos	%
	570	179
	666	127
	558	192
	691	166
	699	243
	648	231
	653	201
	559	125
	605	203
	822	120
	528	200
	6999	1987	28.3898
K5	total	pos	%
	808	104
	766	228
	726	121
	698	81
	958	136
	915	269
	716	0
	666	0
	751	0
	725	0
	660	0
	750	0
	695	0
	9834	939	9.54851
KM1	total	pos	%
	724	0
	961	0
	640	0
	359	0
	836	0
	446	0
	597	0
	4563	0	0
KM2	total	pos	%
	526	233
	506	322
	566	151
	527	142
	636	281
	465	264
	578	255
	570	325
	820	288
	608	194
	645	85
	6447	2540	39.3982
KM3	total	pos	%
	533	67
	492	0
	523	69
	565	0
	619	90
	612	8
	476	59
	644	184
	629	331
	527	40
	597	266
	6217	1114	17.9186
KM5	total	pos	%
	651	128
	552	237
	377	276
	713	98
	337	115
	303	160
	570	367
	3503	1381	39.4234
KM7	total	pos	%
	851	430
	926	323
	773	52
	894	162
	758	453
	827	213
	933	271
	862	11
	6824	1915	28.0627
KM8	total	pos	%
	566	145
	598	94
	480	242
	574	425
	526	172
	531	367
	539	400
	447	356
	602	117
	463	215
	791	197
	6117	2730	44.6297
KM11	total	pos	%
	632	58
	412	39
	505	68
	493	128
	504	167
	520	102
	785	45
	668	63
	654	61
	475	74
	519	0
	556	38
	6723	843	12.539
KM12	total	pos	%
	376	133
	593	143
	609	34
	513	138
	463	63
	749	70
	547	80
	614	45
	621	20
	615	10
	5700	736	12.9123
KM15	total	pos	%
	230	800
	250	943
	384	903
	291	825
	142	896
	430	843
	428	899
	347	893
	408	907
	426	818
	410	912
	505	799
	522	787
	317	899
	434	868
	12992	5524	42.5185
KM20	total	pos	%
	503	0
	445	0
	506	0
	429	0
	505	0
	542	0
	498	269
	523	0
	447	0
	469	96
	392	102
	375	152
	5634	619	10.9869
KM21	total	pos	%
	593	118
	598	143
	486	171
	497	169
	450	90
	502	82
	538	200
	399	123
	465	69
	407	87
	516	103
	545	8
	466	0
	726	0
	621	0
	648	0
	619	0
	467	0
	515	0
	575	0
	574	0
	624	0
	11831	1363	11.5206
KM22	total	pos	%
	688	54
	502	111
	540	203
	478	244
	535	153
	537	210
	552	367
	3832	1342	35.0209
