# Supplementary material for: Acquisition of chromosome instability is a mechanism to evade oncogene addiction
Source: EMBO Mol Med. 2020 Feb 6;12(3):e10941. doi: 10.15252/emmm.201910941 (PMC7059010; doi:10.15252/emmm.201910941)
Supplement: Supplementary file 7 — Source Data for Figure 3 [file EMMM-12-e10941-s005.zip]

Archive with 33 entries (30 files):
- Figure_3/
- Figure_3/.DS_Store
- Figure_3/Figure_3.tiff
- Figure_3/Fig_3.C-KM5.tiff
- Figure_3/Fig_3.C-KM7.tif
- Figure_3/Fig_3.C-KM8.tif
- Figure_3/Fig_3.C-PT_KM5.tiff
- Figure_3/Fig_3.C-PT_KM7.tiff
- Figure_3/Fig_3.C-PT_KM8.tif
- Figure_3/Fig_3.E-KM12_Dapi.tif
- Figure_3/Fig_3.E-KM12_Reference_probe.tif
- Figure_3/Fig_3.E-KM_12_cMet_probe.tif
- Figure_3/Fig_3.E-_PT_K2_cMet_probe.tif
- Figure_3/Fig_3.E-_PT_K2_Dapi.tif
- Figure_3/Fig_3.E-_PT_K2_Reference_probe.tif
- Figure_3/Raw_data_Figure_3.xlsx
- __MACOSX/
- __MACOSX/Figure_3/
- __MACOSX/Figure_3/._.DS_Store
- __MACOSX/Figure_3/._Figure_3.tiff
- __MACOSX/Figure_3/._Fig_3.C-KM5.tiff
- __MACOSX/Figure_3/._Fig_3.C-KM7.tif
- __MACOSX/Figure_3/._Fig_3.C-KM8.tif
- __MACOSX/Figure_3/._Fig_3.C-PT_KM5.tiff
- __MACOSX/Figure_3/._Fig_3.C-PT_KM7.tiff
- __MACOSX/Figure_3/._Fig_3.C-PT_KM8.tif
- __MACOSX/Figure_3/._Fig_3.E-KM12_Dapi.tif
- __MACOSX/Figure_3/._Fig_3.E-KM12_Reference_probe.tif
- __MACOSX/Figure_3/._Fig_3.E-KM_12_cMet_probe.tif
- __MACOSX/Figure_3/._Fig_3.E-_PT_K2_cMet_probe.tif
- __MACOSX/Figure_3/._Fig_3.E-_PT_K2_Dapi.tif
- __MACOSX/Figure_3/._Fig_3.E-_PT_K2_Reference_probe.tif
- __MACOSX/Figure_3/._Raw_data_Figure_3.xlsx
