# Supplementary material for: Acquisition of chromosome instability is a mechanism to evade oncogene addiction
Source: EMBO Mol Med. 2020 Feb 6;12(3):e10941. doi: 10.15252/emmm.201910941 (PMC7059010; doi:10.15252/emmm.201910941)
Supplement: Supplementary file 7 — Source Data for Figure 3 [file EMMM-12-e10941-s005.zip › Figure_3/Raw_data_Figure_3.xlsx]

## Sheet: Fig 3.A
K non-regressed tumors
K4		K5		K1		K6
Time	Tumor diameter (mm)	Time	Tumor diameter (mm)	Time	Tumor diameter (mm)	Time	Tumor diameter (mm)
-40	0	-39	0	-37	1	-40	2
-28	3	-26	5	-29	1	-28	7
-14	5	-16	6	-21	3.3	-14	6
0	12	0	14	-12	3.6	0	8
13	10	13	12	0	4.5	13	5
34	5	27	9	14	5.5	20	6
66	5	43	8	21	6	34	8
76	4	61	10	30	6.3	50	11
92	6	82	17	48	6	66	13
105	12			57	5.5
119	20			76	5
				89	5
				97	5.6
				128	6
				134	5
				139	5
				148	4.2
				154	3
				166	5
				188	5
				220	5
				233	4
				240	4
				250	5
				260	5
				320	5
				334	5
				345	9
KM non-regressed tumors
KM2		KM7		KM20		KM3		KM11
Time	Tumor diameter (mm)	Time	Tumor diameter (mm)	Time	Tumor diameter (mm)	Time	Tumor diameter (mm)	Time	Tumor diameter (mm)
-19	4.5	-88	0	-97	0	-29	0	-50	0
-14	4.72	-78	1	-79	3	-21	2.84	-34	7
0	6.9	-57	1	-58	5	-13	5.54	-21	8
8	3.56	-47	2	-34	8	-7	6.27	0	16
15	9.44	-36	6	-13	11	0	6.32	16	9
22	10	-22	14	0	15	14	2.92	35	10
		-11	15	19	16.5	18	3	42	11
		0	16	32	17	35	4.96	58	13
		17	10	49	20	42	10	71	20
		29	7			62	16
		41	11
		49	15
