# Supplementary material for: Acquisition of chromosome instability is a mechanism to evade oncogene addiction
Source: EMBO Mol Med. 2020 Feb 6;12(3):e10941. doi: 10.15252/emmm.201910941 (PMC7059010; doi:10.15252/emmm.201910941)
Supplement: Supplementary file 8 — Source Data for Figure 4 [file EMMM-12-e10941-s006.zip]

Archive with 9 entries (6 files):
- Figure_4/
- Figure_4/.DS_Store
- Figure_4/Figure_4.tiff
- Figure_4/Raw_data_Figure_4.xlsx
- __MACOSX/
- __MACOSX/Figure_4/
- __MACOSX/Figure_4/._.DS_Store
- __MACOSX/Figure_4/._Figure_4.tiff
- __MACOSX/Figure_4/._Raw_data_Figure_4.xlsx
