# Supplementary material for: Acquisition of chromosome instability is a mechanism to evade oncogene addiction
Source: EMBO Mol Med. 2020 Feb 6;12(3):e10941. doi: 10.15252/emmm.201910941 (PMC7059010; doi:10.15252/emmm.201910941)
Supplement: Supplementary file 8 — Source Data for Figure 4 [file EMMM-12-e10941-s006.zip › Figure_4/Raw_data_Figure_4.xlsx]

## Sheet: Fig 4.B
	Controls								Tepotinib
1	1	1	1	1	1	1	1		1	1	1	1	1	1	1
2	1.89062	0.957273	0.706731	1.2	1	0.718294	1.2		1.77778	1.30612	0.916667	2.197	1.5625	0.698006	1.26563
3	1.89062	1.18182	0.923077	2.873	1.1	1.12234	1.573		1.35803	1.60753	0.790123	3.375	1.74519	0.698006	1.26563
4	2.03606	1.18182	1.15385	3.38	1.2	1.09091	1.452		1.48148	4.61538	0.604938	3.332	1.74519	0.97246	1.5625
5	1.92308	1.43	1.15385		1.1	1.45904			1.48148		1.99177	4.725	3.04688	2.32479	2.07969
6	3.25	1.36364	1.68269		1.1	1.6835			1.94198		2.07407		3.45312		2.07969
7		1.63636	3.53365		1.728	1.6835	1.573		2.31111		3.22634				2.26875

## Sheet: Fig 4.C FISH
RKM2 Tepotinib	cMet	EML4	cMet positive	EML4	both +2	total cells	RKM1 TEPOTINIB	cMet	EML4	cMet positive	EML4	both +2	total cells	RKM1 CTL	cMet	EML4	cMet positive	EML4	both +2	total cells	RK3 CTL	cMet	EML4	cMet positive	EML4	both +2	total cells	RKM3 TEPOTINIB	cMet	EML4	cMet positive	EML4	both +2	total cells	RK3 EPOTINIB	cMet	EML4	cMet positive	EML4	both +2	total cells	RKM4 TEPOTINIB	cMet	EML4	cMet positive	EML4	both +2	total cells	RK4 TEPOTINIB
1	2	3		1		1	1	2	2				1	1	2	4		1		1	1	2	2				1	1	2	2				1	1	2	2				1	1	3	4	1	1	1	1	1
2	2	3		1		1	2	2	2				1	2	3	4	1	1	1	1	2	3	3	1	1	1	1	2	2	2				1	2	2	2				1	2	3	3	1	1	1	1	2
3	2	3		1		1	3	2	2				1	3	2	2				1	3	2	2				1	3	4	3	1	1	1	1	3	2	2				1	3	4	4	1	1	1	1	3
4	4	4	1	1	1	1	4	2	2				1	4	2	2				1	4	2	2				1	4	2	3		1		1	4	3	2	1			1	4							4
5	2	2				1	5	2	2				1	5	4	4	1	1	1	1	5	2	2				1	5	2	2				1	5	2	2				1	5	3	4	1	1	1	1	5
6	2	2				1	6	3	3	1	1	1	1	6	2	4		1		1	6	2	2				1	6	2	2				1	6	2	2				1	6	3	3	1	1	1	1	6
7	2	4		1		1	7	2	2				1	7	2	2				1	7	4	2	1			1	7	2	2				1	7	2	2				1	7	4	3	1	1	1	1	7
8	2	2				1	8	2	2				1	8	2	2				1	8	2	2				1	8	2	2				1	8	2	2				1	8	4	4	1	1	1	1	8
9							9	2	2				1	9	3	2	1			1	9	2	3		1		1	9	2	2				1	9	2	2				1	9	3	3	1	1	1	1	9
10	2	2				1	10	2	4		1		1	10	3	3	1	1	1	1	10	2	2				1	10	3	3	1	1	1	1	10	2	2				1	10	2	2				1	10
11	5	5	1	1	1	1	11	3	2	1			1	11	2	2				1	11	2	2				1	11	3	3	1	1	1	1	11	2	2				1	11	2	3		1		1	11
12	2	3		1		1	12	2	2				1	12	2	2				1	12	2	2				1	12	2	2				1	12	2	2				1	12	3	4	1	1	1	1	12
13	2	2				1	13	2	2				1	13	2	2				1	13	2	2				1	13	2	3		1		1	13	2	3		1		1	13	3	3	1	1	1	1	13
14	2	2				1	14	2	2				1	14	2	2				1	14	2	2				1	14	2	2				1	14	2	2				1	14	3	3	1	1	1	1	14
15	2	3		1		1	15	3	2	1			1	15	2	2				1	15	3	4	1	1	1	1	15	2	2				1	15	2	2				1	15	3	4	1	1	1	1	15
16	2	3		1		1	16	2	2				1	16	2	2				1	16	2	4		1		1	16	2	2				1	16	3	2	1			1	16	4	4	1	1	1	1	16
17	2	2				1	17	2	2				1	17	3	2	1			1	17	2	2				1	17	3	4	1	1	1	1	17	3	3	1	1	1	1	17	3	3	1	1	1	1	17
18	2	2				1	18	2	2				1	18	2	2				1	18	2	2				1	18	2	2				1	18	3	2	1			1	18	3	3	1	1	1	1	18
19	2	2				1	19	2	2				1	19	2	2				1	19	2	2				1	19	2	2				1	19	2	2				1	19	3	3	1	1	1	1	19
20	2	2				1	20	2	2				1	20	2	2				1	20	2	2				1	20	2	2				1	20	2	2				1	20	3	3	1	1	1	1	20
21	2	2				1	21	2	2				1	21	2	2				1	21	2	2				1	21	2	2				1	21	2	2				1	21	3	2	1			1	1
22	2	2				1	22	2	2				1	22	2	2				1	22	2	2				1	22	3	3	1	1	1	1	22	2	2				1	22	3	3	1	1	1	1	2
23	2	2				1	23	2	2				1	23	2	3		1		1	23	2	4		1		1	23	2	2				1	23	2	2				1	23	2	2				1	3
24	3	2	1			1	24	2	2				1	24	2	2				1	24	2	2				1	24	2	3		1		1	24	2	2				1	24	2	2				1	4
25							25	2	2				1	25	2	3		1		1	25	2	2				1	25	2	3		1		1	25	2	2				1	25	2	2				1	5
26	2	2				1	26	2	2				1	26	2	2				1	1	2	2				1	26	2	2				1	26	2	2				1	26	2	2				1	6
27	2	2				1	27	3	3	1	1	1	1	1	3	3	1	1	1	1	2	2	2				1	27	2	2				1	27	2	2				1	27	4	3	1	1	1	1	7
28	2	4		1		1	28	3	3	1	1	1	1	2	2	2				1	3	4	2	1			1	28	4	2	1			1	28	2	2				1	28	2	2				1	8
29	2	2				1	29	2	2				1	3	2	2				1	4	2	2				1	29	4	4	1	1	1	1	29	2	2				1	29	3	4	1	1	1	1	9
30	2	2				1	30	2	2				1	4	2	2				1	5	3	3	1	1	1	1	30	3	3	1	1	1	1	30	3	2	1			1	30	3	4	1	1	1	1	10
1	2	2				1	1	3	2	1			1	5	4	4	1	1	1	1	6	2	2				1	1	2	2				1	1	2	2				1	31	3	3	1	1	1	1	11
2	2	2				1	2	2	2				1	6	2	2				1	7	2	2				1	2	2	2				1	2	2	2				1	32	6	4	1	1	1	1	12
3	2	2				1	3	2	2				1	7	2	2				1	8	2	2				1	3	2	2				1	3	2	2				1	33	2	3		1		1	13
4	4	5	1	1	1	1	4	2	2				1	8	2	2				1	9	2	2				1	4	2	2				1	4	2	2				1	34	4	3	1	1	1	1	14
5	2	2				1	5	2	2				1	9	3	3	1	1	1	1	10	2	2				1	5	2	2				1	5	2	2				1	35	3	3	1	1	1	1	15
6	2	2				1	6	2	2				1	10	2	2				1	11	4	2	1			1	6	2	3		1		1	6	2	2				1	36	4	4	1	1	1	1	16
7	2	3		1		1	7	2	2				1	11	2	2				1	12	2	2				1	7	2	2				1	7	2	2				1	1	3	3	1	1	1	1	17
8	3	3	1	1	1	1	8	2	2				1	12	2	2				1	13	3	2	1			1	8	2	2				1	8	2	2				1	2	5	4	1	1	1	1	18
9	2	2				1	9	3	2	1			1	13	3	3	1	1	1	1	14	3	3	1	1	1	1	9	2	2				1	9	2	2				1	3	2	3		1		1	19
10	3	3	1	1	1	1	10	3	3	1	1	1	1	14	2	2				1	15	2	2				1	10	2	3		1		1	10	2	2				1	4	3	3	1	1	1	1	20
11	2	4		1		1	11	3	2	1			1	15	2	4		1		1	16	3	3	1	1	1	1	11	2	2				1	11	4	2	1			1	5	2	3		1		1	21
12	2	2				1	12	2	2				1	16	2	2				1	17	2	2				1	12	2	3		1		1	12	2	2				1	6	2	3		1		1	22
13	2	3		1		1	13	2	2				1	17	2	2				1	18	2	2				1	13	2	2				1	13	2	2				1	7	2	2				1	23
14							14	4	3	1	1	1	1	18	2	2				1	19	2	2				1	14	2	2				1	14	4	2	1			1	8	4	4	1	1	1	1	1
15	2	4		1		1	15							19	2	2				1	20	2	2				1	15	2	3		1		1	15	2	2				1	9	2	3		1		1	2
16	2	2				1	16	3	2	1			1	20	2	2				1	21	4	3	1	1	1	1	16	2	2				1	16	2	2				1	10	3	3	1	1	1	1	3
17	3	2	1			1	17	2	2				1	21	3	2	1			1	22	2	2				1	17	2	4		1		1	17	2	2				1	11	3	4	1	1	1	1	4
18	2	4		1		1	18	2	3				1	22	2	3		1		1	23	2	2				1	18	2	3		1		1	18	2	2				1	12	2	2				1	5
19	2	2				1	19	2	2				1	23	2	3		1		1	24	2	2				1	19	2	2				1	19	2	2				1	13	3	4	1	1	1	1	6
20	2	2				1	20	2	2				1	24	2	3		1		1	25	2	2				1	20	2	2				1	20	2	2				1	14	3	3	1	1	1	1	7
21	2	5		1		1	21	3	2	1			1	25	2	2				1	26	2	2				1	21	2	2				1	21	2	2				1	15	3	2	1			1	8
22	2	2				1	22	2	2				1	26	2	2				1	27	2	2				1	22	2	2				1	22	2	3		1		1	16	2	3		1		1	9
23	2	2				1	23	3	2	1			1	27	2	2				1	28	2	2				1	23	4	3	1	1	1	1	23	2	2				1	17	2	3		1		1	10
24	2	2				1	24	2	3		1		1	28	2	2				1	29	2	2				1	24	2	2				1	24	2	2				1	18	2	2				1	11
25	2	2				1	25	2	2				1	29	2	2				1	30	2	2				1	25	3	3	1	1	1	1	25	2	2				1	19	4	4	1	1	1	1	12
26	2	2				1	26	2	2				1	30	2	2				1	1	2	2				1	26	3	3	1	1	1	1	1	2	2				1	20	2	2				1	13
27	2	2				1	27	2	2				1	31	2	2				1	2	2	3		1		1	27	2	2				1	2	2	2				1	21	4	4	1	1	1	1	14
28	2	2				1	28	2	2				1	1	3	2	1			1	3	2	2				1	28	2	2				1	3	2	2				1	22	4	3	1	1	1	1	15
29	2	3		1		1	29	2	2				1	2	2	2				1	4	4	3	1	1	1	1	29	2	2				1	4	2	2				1	23	2	2				1	16
30	2	2				1	30	2	2				1	3	2	2				1	5	2	2				1	30	2	2				1	5	2	2				1	24	2	2				1	17
1	2	2				1	1	2	2				1	4	2	2				1	6	2	2				1	31	2	2				1	6	2	2				1	25	3	3	1	1	1	1	18
2	2	4		1		1	2	2	2				1	5	2	2				1	7	2	3		1		1	1	2	2				1	7	2	2				1	26	3	3	1	1	1	1	19
3	2	2				1	3	2	3		1		1	6	2	2				1	8	3	2	1			1	2	2	2				1	8	2	2				1	27	3	4	1	1	1	1	20
4	2	2				1	4	2	2				1	7	2	2				1	9	3	2	1			1	3	2	2				1	9	2	2				1	28	2	2				1	21
5	2	2				1	5	2	2				1	8	4	4	1	1	1	1	10	2	2				1	4	2	2				1	10	2	2				1	29	3	3	1	1	1	1	22
6	2	2				1	6	2	2				1	9	2	2				1	11	3	3	1	1	1	1	5	2	2				1	11	2	2				1	30	3	3	1	1	1	1	23
7	2	2				1	7	3	4	1	1	1	1	10	2	3		1		1	12	2	2				1	6	2	2				1	12	2	2				1	1	3	2	1			1	24
8	2	2				1	8	2	2				1	11	2	2				1	13	2	4		1		1	7	2	2				1	13	2	2				1	2	2	4		1		1	25
9	2	3		1		1	9	2	2				1	12	5	4	1	1	1	1	14	2	2				1	8	3	4	1	1	1	1	14	3	2	1			1	3	2	2				1	26
10	2	2				1	10	3	2	1			1	13	2	2				1	15	2	2				1	9	2	2				1	15	2	3		1		1	4	4	3	1	1	1	1	27
11	2	2				1	11	3	2	1			1	14	3	4	1	1	1	1	16	2	2				1	10	3	3	1	1	1	1	16	2	3		1		1	5	3	3	1	1	1	1	28
12	2	2				1	12	3	3	1	1	1	1	15	3	3	1	1	1	1	17	2	2				1	11	2	2				1	17	2	2				1	6	3	4	1	1	1	1	1
13	2	2				1	13	4	4	1	1	1	1	16	4	3	1	1	1	1	18	2	2				1	12	3	3	1	1	1	1	18	3	3	1	1	1	1	7	3	3	1	1	1	1	2
14	2	2				1	14	2	2				1	17	3	2	1			1	19	2	2				1	13	3	3	1	1	1	1	19	2	2				1	8	2	2				1	3
15	2	2				1	15	2	2				1	18	2	2				1	20	2	2				1	14	2	3		1		1	20	2	2				1	9	2	2				1	4
16	2	2				1	16	2	2				1	19	2	3		1		1	21	3	3	1	1	1	1	15	2	3		1		1	21	2	2				1	10	3	3	1	1	1	1	5
17	3	2	1			1	17	3	2	1			1	20	2	2				1	22	3	3	1	1	1	1	16	2	2				1	22	2	3		1		1	11	3	3	1	1	1	1	6
18	2	2				1	18	2	2				1	21	2	4		1		1	23	2	2				1	17	2	2				1	23	5	4	1	1	1	1	12	4	3	1	1	1	1	7
19	2	2				1	19	2	2				1	22	3	4	1	1	1	1	24	2	2				1	18	2	2				1	24	2	2				1	13	3	3	1	1	1	1	8
20							20	3	3	1	1	1	1	23	2	2				1	25	2	2				1	19	2	2				1	25	2	2				1	14	3	4	1	1	1	1	9
21	2	3		1		1	21	3	2	1			1	24	2	2				1	1	2	2				1	20	3	4	1	1	1	1	26	2	2				1	15	4	4	1	1	1	1	10
22	3	3	1	1	1	1	22	2	2				1	25	4	3	1	1	1	1	2	2	2				1	21	2	2				1	27	2	2				1	16	3	4	1	1	1	1	11
23	2	2				1	23	3	2	1			1	26	2	2				1	3	2	2				1	22	2	2				1	28	2	2				1	17	2	3		1		1	12
24	3	2	1			1	24	2	2				1	27	2	2				1	4	2	2				1	23	3	3	1	1	1	1	29	2	2				1	18	2	2				1	13
25	2	2				1	25	2	2				1	28	3	3	1	1	1	1	5	2	2				1	24	2	4		1		1	30	2	2				1	19	3	2	1			1	14
26	5	4	1	1	1	1	26	2	2				1	29	2	2				1	6	2	2				1	25	2	3		1		1	31	2	2				1	20	2	2				1	15
27	2	2				1	27	2	2				1	30	2	3		1		1	7	4	4	1	1	1	1	26	2	2				1	32	2	2				1	21	4	4	1	1	1	1	16
28	2	2				1	28	2	3		1		1	1	4	4	1	1	1	1	8	2	2				1	27	2	2				1	33	2	2				1	22	2	2				1	1
29	2	4		1		1	29	2	2				1	2	3	2	1			1	9	2	2				1	28	2	2				1								23	4	4	1	1	1	1	2
30	2	2				1	30	2	2				1	3	2	2				1	10	2	2				1	29	2	2				1				10	8	3	88	24	2	2				1	3
1	2	2				1	1	2	2				1	4	2	3		1		1	11	2	2				1	30	2	3		1		1						7	7.95455	25	2	2				1	4
2	2	2				1	2	2	2				1	5	2	2				1	12	3	2	1			1	31	2	2				1							1.25	26	5	5	1	1	1	1	5
3	2	2				1	3	3	2	1			1	6	2	2				1								32	2	2				1								27	2	2				1	6
4	2	2				1	4	2	4		1		1	7	2	2				1				18	17	11	92															28	4	3	1	1	1	1	7
5	2	3		1		1	5	2	2				1	8	2	2				1						7	7.6087				17	31	16	93								29	3	2	1			1	8
6	2	3		1		1	6	2	2				1	9	3	3	1	1	1	1							1.05882						1	1.07527								30	4	3	1	1	1	1	9
7	2	2				1	7	2	2				1	10	2	2				1														0.548387								1	5	5	1	1	1	1	10
8	2	2				1	8	2	2				1	11	2	2				1																						2	3	3	1	1	1	1	11
9	2	2				1	9	3	2	1			1	12	2	2				1																						3	2	3		1		1	12
10	2	2				1	10	2	2				1	13	2	2				1																						4	3	3	1	1	1	1	13
11	2	2				1	11	4	3	1	1	1	1	14	2	2				1																						5	2	3		1		1	14
12	2	2				1	12	2	2				1	15	2	2				1
13	2	2				1	13	2	2				1	16	2	2				1
14	2	2				1	14	3	2	1			1	17	3	3	1	1	1	1																									66	73	61	100
15	2	2				1																																									5	5
16	3	2	1			1				26	15	10	103				24	31	18	104																												0.90411
												16	15.534						6	5.76923
													1.73333							0.774194
			11	24	6	97
					5	5.15464
						0.458333
[truncated: 34 more columns]

## Sheet: Fig 4.D FISH
RK1 OFF	cMet	EML4	cMet post	EML4	both +2	total cells	RKM1 OFF	cMet	EML4	cMet post	EML4	both +2	total cells	RKM1 CTL	cMet	EML4	cMet post	EML4	both +2	total cells	RKM2 OFF	cMet	EML4	cMet post	EML4	both +2	total cells	RK4 OFF	cMet	EML4	cMet post	EML4	both +2	total cells	RKM2 CTL	cMet	EML4	cMet post	EML4	both +2	total cells	RKM3 OFF	cMet	EML4	cMet post	EML4	both +2	total cells	RK4 CTL
1	2	2				1	1	2	2				1	1	2	4		1		1	1	2	2				1	1	2	2				1	1	2	3		1		1	1	2	2				1	1
2	2	2				1	2	2	2				1	2	3	4	1	1	1	1	2	2	2				1	2	2	3		1		1	2	2	2				1	2	2	4		1		1	2
3	2	2				1	3	3	3	1	1	1	1	3	2	2				1	3	2	2				1	3	2	2				1	3	2	2				1	3	2	2				1	3
4	2	2				1	4	2	2				1	4	2	2				1	4	2	2				1	4	3	4	1	1	1	1	4	2	3		1		1	4	2	2				1	4
5	3	3	1	1	1	1	5	2	2				1	5	4	4	1	1	1	1	5	2	2				1	5	3	3	1	1	1	1	5	2	2				1	5	2	2				1	5
6	2	3		1		1	6	2	3		1		1	6	2	4		1		1	6	2	3		1		1	6	4	3	1	1	1	1	6	2	2				1	6	2	2				1	6
7	2	2				1	7	2	3		1		1	7	2	2				1	7	2	2				1	7	2	3		1		1	7	2	2				1	7	2	2				1	7
8	2	2				1	8	2	2				1	8	2	2				1	8						1	8	2	3		1		1	8	2	2				1	8	2	3		1		1	8
9	2	2				1	9	3	3	1	1	1	1	9	3	2	1			1	9	2	2				1	9	2	3		1		1	9	2	2				1	9	2	2				1	9
10	2	2				1	10	2	3		1		1	10	3	3	1	1	1	1	10	2	2				1	10	2	2				1	10	2	2				1	10	2	2				1	10
11	2	2				1	11	2	2				1	11	2	2				1	11	2	2				1	11	3	2	1			1	11	2	4		1		1	11	2	2				1	11
12	2	2				1	12	3	4	1	1	1	1	12	2	2				1	12	2	2				1	12	2	2				1	12	2	3		1		1	12	2	2				1	12
13	2	2				1	13	2	3		1		1	13	2	2				1	13	2	2				1	13	2	2				1	13	2	2				1	13	2	2				1	13
14	2	2				1	14	2	2				1	14	2	2				1	14	2	2				1	14	4	4	1	1	1	1	14	2	2				1	14	3	2	1			1	14
15	2	2				1	15	2	2				1	15	2	2				1	15	2	2				1	15	2	2				1	15	2	2				1	15	3	3	1	1	1	1	15
16	2	2				1	16	3	4	1	1	1	1	16	2	2				1	16	2	2				1	16	2	2				1	16	2	2				1	16	2	3		1		1	16
17	2	2				1	17	2	3		1		1	17	3	2	1			1	17	2	2				1	17	2	2				1	17	2	2				1	17	5	2	1			1	17
18	4	4	1	1	1	1	18	2	2				1	18	2	2				1	18	2	2				1	18	2	2				1	18	2	2				1	18	3	3	1	1	1	1	18
19	2	2				1	19	4	2	1			1	19	2	2				1	1	2	2				1	19	2	2				1	19	2	4		1		1	19	2	3		1		1	19
20	2	2				1	20	2	2				1	20	2	2				1	2	2	2				1	20	2	2				1	20	2	3		1		1	20	2	2				1	20
21	2	2				1	1	2	2				1	21	2	2				1	3	2	2				1	1	2	2				1	21	2	2				1	21	2	2				1	21
22	3	2	1			1	2	2	2				1	22	2	2				1	4	2	2				1	2	4	4	1	1	1	1	22	2	2				1	22	2	2				1	22
1	3	2	1			1	3	4	2	1			1	23	2	3		1		1	5	2	2				1	3							23	2	2				1	23	2	3		1		1	1
2	2	2				1	4	2	2				1	24	2	2				1	6	2	2				1	4	2	2				1	1	2	2				1	1	2	2				1	2
3	2	2				1	5	2	3		1		1	25	2	3		1		1	7	2	2				1	5	2	3		1		1	2	2	2				1	2	2	2				1	3
4	2	2				1	6	3	3	1	1	1	1	26	2	2				1	8	2	2				1	6	2	3		1		1	3	2	2				1	3	2	2				1	4
5	2	2				1	7	2	2				1	1	3	3	1	1	1	1	9	2	2				1	7	2	2				1	4	2	3		1		1	4	3	2	1			1	5
6	2	2				1	8	2	2				1	2	2	2				1	10	2	2				1	8	2	2				1	5	2	3		1		1	5	2	3		1		1	6
7	2	2				1	9	3	3	1	1	1	1	3	2	2				1	11	2	2				1	9	2	2				1	6	2	2				1	6	2	2				1	7
8	2	3		1		1	10	3	3	1	1	1	1	4	2	2				1	12	2	2				1	10	4	3	1	1	1	1	7	3	3	1	1		1	7	2	2				1	8
9	2	2				1	11	2	2				1	5	4	4	1	1	1	1	13	2	2				1	11	2	2				1	8	2	3		1		1	8	2	2				1	9
10	5	4	1	1	1	1	12	3	3	1	1	1	1	6	2	2				1	14	2	2				1	12	2	2				1	9	3	2	1			1	9	2	2				1	10
11	2	2				1	13	4	2	1			1	7	2	2				1	15	2	2				1	13	2	2				1	10	2	2				1	10	5	3	1	1	1	1	11
12	2	2				1	14	2	2				1	8	2	2				1	16	3	2	1			1	14	2	2				1	11	3	2	1			1	11	2	2				1	12
13	2	2				1	15	3	4	1	1	1	1	9	3	3	1	1	1	1	17	2	2				1	15	3	3	1	1	1	1	12	2	2				1	12	3	4	1	1	1	1	13
14	2	2				1	16	2	2				1	10	2	2				1	18	2	2				1	16	2	2				1	13	2	2				1	13	3	3	1	1	1	1	14
15	3	2	1			1	17	2	2				1	11	2	2				1	19	3	2	1			1	17	3	2	1			1	14	3	3	1	1	1	1	14	2	3		1		1	15
16	2	2				1	18	2	2				1	12	2	2				1	1	2	2				1	18	2	2				1	15	3	3	1	1	1	1	15	2	2				1	16
17	3	3	1	1	1	1	19	2	3		1		1	13	3	3	1	1	1	1	2	2	2				1	19	2	3		1		1	16	2	2				1	16	2	2				1	17
18	2	3		1		1	20	2	2				1	14	2	2				1	3	2	2				1	20	2	2				1	17	2	2				1	17	2	2				1	18
19	2	2				1	1	2	2				1	15	2	4		1		1	4	2	2				1	1	4	3	1	1	1	1	18	2	2				1	18	2	2				1	19
20	2	3		1		1	2	2	2				1	16	2	2				1	5	2	3		1		1	2	2	3		1		1	19	2	2				1	19	2	2				1	20
21	2	3		1		1	3	2	2				1	17	2	2				1	6	2	2				1	3	2	3		1		1	20	2	2				1	20	2	2				1	21
22	2	3		1		1	4	2	2				1	18	2	2				1	7	2	3		1		1	4	2	2				1	21	2	2				1	1	2	2				1	22
23	2	2				1	5	2	2				1	19	2	2				1	8	2	2				1	5	2	2				1	22	2	2				1	2	2	2				1	1
24	2	3		1		1	6	3	2	1			1	20	2	2				1	1	2	2				1	6	2	2				1	23	2	2				1	3	3	3	1	1	1	1	2
25	3	3	1	1	1	1	7	2	2				1	21	3	2	1			1	2	2	2				1	7	2	2				1	1	2	2				1	4	2	2				1	3
1	2	2				1	8	4	2	1			1	22	2	3		1		1	3	2	2				1	8	2	2				1	2	2	2				1	5	2	2				1	4
2	2	2				1	9	2	2				1	23	2	3		1		1	4	2	2				1	9	2	2				1	3	3	2	1			1	6	2	2				1	5
3	3	3	1	1	1	1	10	3	2	1			1	24	2	3		1		1	5	2	2				1	10	2	2				1	4	2	2				1	7	2	2				1	6
4	3	4	1	1	1	1	11	2	2				1	25	2	2				1	6	2	2				1	11	3	4	1	1	1	1	5	2	2				1	8	2	2				1	7
5	3	3	1	1	1	1	12	2	2				1	26	2	2				1	7	2	2				1	12	2	2				1	6	2	2				1	9	2	2				1	8
6	4	4	1	1	1	1	13	3	2	1			1	27	2	2				1								13	2	2				1	7	2	2				1	10	2	2				1	9
7	3	3	1	1	1	1	14	2	2				1	28	2	2				1				2	3	0	52	14	2	2				1	8	2	2				1	11	2	2				1	10
8	2	4		1		1	15	2	2				1	29	2	2				1						2	3.84615	15	3	2	1			1	9	2	2				1	12	2	2				1	11
9	2	2				1	16	2	2				1	30	2	2				1							0.666667	16	2	3		1		1	10	4	3	1	1	1	1	13	2	2				1	12
10	2	3		1		1	17	2	2				1	31	2	2				1								17	2	2				1	11	2	2				1	14	2	2				1	13
11	3	3	1	1	1	1	18	2	2				1	1	3	2	1			1								18	2	2				1	12	3	2	1			1	15	2	3		1		1	14
12	2	4		1		1	19	4	3	1	1	1	1	2	2	2				1								19	2	2				1	13	2	2				1	16	2	3		1		1	15
13	2	2				1	20	3	3	1	1	1	1	3	2	2				1								20	2	2				1	14	2	3		1		1	17	2	2				1	16
14	4	4	1	1	1	1	1	2	2				1	4	2	2				1								1	2	2				1	15	2	2				1	18	2	2				1	17
15	3	4	1	1	1	1	2	2	2				1	5	2	2				1								2	2	3		1		1	16	2	2				1	19	3	3	1	1	1	1	18
16							3	2	3		1		1	6	2	2				1								3	2	2				1	17	2	3		1		1	20	2	3		1		1	19
17	2	2				1	4	2	2				1	7	2	2				1								4	2	2				1	18	2	2				1	1	3	3	1	1	1	1	20
18	3	4	1	1	1	1	5	2	2				1	8	4	4	1	1	1	1								5	2	2				1	19	2	2				1	2	3	2	1			1	21
19	2	2				1	6	2	2				1	9	2	2				1								6	2	2				1	20	2	2				1	3	3	2	1			1	22
20							7	2	3		1		1	10	2	3		1		1								7	2	2				1	21	2	2				1	4	2	2				1	1
1	2	3		1		1	8	2	2				1	11	2	2				1								8	2	2				1	22	2	2				1	5	2	2				1	2
2	2	2				1	9	3	3	1	1	1	1	12	5	4	1	1	1	1								9	2	2				1	1	2	3		1		1	6	2	2				1	3
3	2	5		1		1	10	3	4	1	1	1	1	13	2	2				1								10	3	2	1			1	2	2	2				1	7	2	2				1	4
4	2	2				1	11	2	2				1	14	3	4	1	1	1	1								11	3	2	1			1	3	2	3		1		1	8	2	3		1		1	5
5	4	3	1	1	1	1	12	2	2				1	15	3	3	1	1	1	1								12	2	3		1		1	4	3	2	1			1	9	2	2				1	6
6	2	2				1	13	3	4	1	1	1	1	16	4	3	1	1	1	1								13	3	2	1			1	5	3	3	1	1	1	1	10	2	2				1	7
7	3	3	1	1	1	1	14	2	2				1	17	3	2	1			1								14	2	2				1	6	2	3		1		1	11	2	2				1	8
8	2	3		1		1	15	2	2				1	18	2	2				1								15	2	3		1		1	7	2	2				1	12	3	3	1	1	1	1	9
9	2	2				1	16	2	2				1	19	2	3		1		1								16	2	2				1	8	3	2	1			1	13	2	2				1	10
10	2	2				1	17	2	2				1	20	2	2				1								17	2	2				1	9	2	2				1	14	2	3		1		1	11
11	2	3		1		1	18	2	2				1	21	2	4		1		1								18	2	2				1	10	2	2				1	15	2	2				1	12
12	2	2				1	19	2	2				1	22	3	4	1	1	1	1								19	2	2				1	11	2	2				1	16	3	2	1			1	13
13	2	2				1	20	2	2				1	23	2	2				1								20	2	2				1	12	2	3		1		1	17	3	3	1	1	1	1	14
14	3	4	1	1	1	1	21	2	2				1	24	2	2				1								1	2	2				1	13	4	4	1	1	1	1	18	2	3		1		1	15
15	2	2				1	22	2	2				1	25	4	3	1	1	1	1								2	2	2				1	14	2	2				1	19	2	2				1	16
16	4	3	1	1	1	1	1	2	2				1	26	2	2				1								3	2	2				1	15	3	2	1			1	20	5	4	1	1	1	1	17
17	4	4	1	1	1	1	2	2	2				1	27	2	2				1								4	2	2				1	16	2	2				1	1	2	2				1	18
18	4	4	1	1	1	1	3	2	2				1	28	3	3	1	1	1	1								5	2	2				1	17	2	2				1	2	3	2	1			1	19
1	2	4		1		1	4	2	2				1	29	2	2				1								6	2	2				1	18	2	2				1	3	2	2				1	20
2	2	2				1	5	2	2				1	30	2	3		1		1								7	4	2	1			1	19	2	3		1		1	4	2	2				1	21
3	2	2				1	6	3	3	1	1	1	1	1	4	4	1	1	1	1								8	2	2				1	20	3	3	1	1	1	1	5	2	2				1	22
4	2	2				1	7	2	2				1	2	3	2	1			1								9	2	2				1	21	2	2				1	6	2	2				1	23
5	2	2				1	8	2	2				1	3	2	2				1								10	2	2				1	22	2	2				1	7	2	3		1		1
6	3	4	1	1	1	1	9	2	2				1	4	2	3		1		1								11	2	2				1	1	2	3		1		1	8	4	4	1	1	1	1
7	3	3	1	1	1	1	10	4	3	1	1	1	1	5	2	2				1								12	3	2	1			1	2	2	2				1	9	3	3	1	1	1	1
8	2	2				1	11	2	2				1	6	2	2				1								13	2	2				1	3	2	2				1	10	2	2				1
9	3	4	1	1	1	1	12	2	2				1	7	2	2				1								14	2	2				1	4	2	2				1	11	3	2	1			1
10	2	2				1	13	2	2				1	8	2	2				1								15	3	2	1			1	5	3	4	1	1	1	1	12	2	2				1
11	4	3	1	1	1	1	14	2	2				1	9	3	3	1	1	1	1								16	3	2	1			1	6	2	2				1	13	2	3		1		1
12	2	2				1	15	3	2	1			1	10	2	2				1								17	5	3	1	1	1	1	7	2	2				1	14	2	2				1
13	2	2				1	16	2	2				1	11	2	2				1								18	2	2				1	8	2	2				1	15	2	2				1
14	2	2				1	17	2	2				1	12	2	2				1								19	2	2				1	9	4	4	1	1	1	1	16	2	2				1
15	2	3		1		1	18	3	4	1	1	1	1	13	2	2				1								20	2	2				1	10	2	2				1
														14	2	2				1								21	2	2				1	11	3	3	1	1	1	1				21	28	13	99
														15	2	2				1																											8	8.08081
										25	26	17	100	16	2	2				1																		17	21	9	76							0.75
			27	40	24	98						8	8	17	3	3	1	1	1	1											20	23	10	100						8	10.5263
					3	3.06122							0.961538																				10	10							0.809524
						0.675											24	31	18	104														0.869565
																			6	5.76923
																				0.774194
[truncated: 20 more columns]

## Sheet: Fig 4.C dPCR
cMET
Code	Chip	VIC probe	Copies/microliter (VIC)	CI Copies/microliter (VIC)	FAM probe	Copies/microliter (FAM)	CI Copies/microliter (FAM)	#FAM	#VIC	#FAMVIC	#Undetermined	#NOAMP
RK2 Tepotinib	191128_164125_D00D2E.eds	TERT	226.61	215.71 -- 238.05	MET	224.45	213.61 -- 235.83	2269	2293	456	108	12487
RKM1 CTL	191128_164225_D00DZK.eds	TERT	493.8	476.16 -- 512.09	MET	513.95	495.87 -- 532.68	3574	3404	1695	105	7747
RKM1 Tepotinib	191128_165438_D00EBJ.eds	TERT	532.09	513.8 -- 551.03	MET	484.94	467.67 -- 502.86	3437	3842	1700	65	7827
RK3 CTL	191128_163929_D00ZSJ.eds	TERT	1764.4	1673.1 -- 1860.8	MET	1609.4	1525.3 -- 1698.1	703	828	1993	66	347
RK3 Tepotinib	191128_164912_D00YKE.eds	TERT	789.45	765.18 -- 814.49	MET	835.22	810 -- 861.22	4031	3736	3380	95	4790
RKM3/PT KM13	191113_172155_D012LG.eds	TFRC	288.67	274.72 -- 303.32	MET	289.85	275.87 -- 304.54	2207	2197	532	94	9030
RKM3 Tepo	191128_164808_D00ZST.eds	TERT	392.57	377.43 -- 408.32	MET	362.21	347.77 -- 377.26	3018	3309	1028	46	9582
RKM2 CTL	191120_163815_D014V1.eds	TFRC	379.66	363.46 -- 396.59	MET	379.04	362.85 -- 395.95	2758	2763	830	0	8205
RKM2 Tepot	191120_162646_D01BJZ.eds	TFRC	284.54	271.85 -- 297.83	MET	270.75	258.4 -- 283.68	2482	2622	588	30	10942
RKM4 ctl	191120_162958_D01BKJ.eds	TFRC	362.14	347.34 -- 377.58	MET	340.88	326.59 -- 355.79	2797	2996	895	20	9685
RKM4 Tepot	191120_163503_D014W0.eds	TFRC	659.5	630.48 -- 689.85	MET	642.71	614.2 -- 672.54	2072	2141	1441	0	3691
RK4 CTL	191128_170127_D00EBM.eds	TERT	429.01	412.98 -- 445.66	MET	461.03	444.29 -- 478.4	3473	3183	1483	146	8803
RK4 Tepot	191120_163308_D01390.eds	TFRC	1209.5	1176 -- 1243.9	MET	1148.5	1116.4 -- 1181.6	3624	3914	5332	0	2687

## Sheet: Fig 4.D dPCR
cMET
Code	Chip	VIC probe	Copies/microliter (VIC)	CI Copies/microliter (VIC)	FAM probe	Copies/microliter (FAM)	CI Copies/microliter (FAM)	#FAM	#VIC	#FAMVIC	#Undetermined	#NOAMP
RK1/ PT K32 CTL	191115_161633_D016IA.eds	TFRC	1093.6	1060.9 -- 1127.3	MET	1059.9	1027.9 -- 1092.8	3581	3741	4359	210	3019
RK1 OFF	191128_164329_D00YKI.eds	TERT	264.63	252.56 -- 277.28	MET	261.67	249.67 -- 274.24	2490	2521	543	51	11393
RK2 OFF	191128_170414_D00YKY.eds	TERT	347.6	333.63 -- 362.17	MET	315	301.79 -- 328.78	2820	3150	832	20	10489
RKM1 CTL	191128_164225_D00DZK.eds	TERT	493.8	476.16 -- 512.09	MET	513.95	495.87 -- 532.68	3574	3404	1695	105	7747
RKM1 OFF	191128_165311_D00E00.eds	TERT	810.41	786.68 -- 834.86	MET	786.58	763.32 -- 810.54	4141	4309	3527	49	5217
RKM3/PT KM13	191113_172155_D012LG.eds	TFRC	288.67	274.72 -- 303.32	MET	289.85	275.87 -- 304.54	2207	2197	532	94	9030
RKM3 OFF	191120_163405_D016YH.eds	TFRC	337.81	323.24 -- 353.04	MET	329.45	315.09 -- 344.46	2575	2650	795	20	9307
RKM2 CTL	191120_163815_D014V1.eds	TFRC	379.66	363.46 -- 396.59	MET	379.04	362.85 -- 395.95	2758	2763	830	0	8205
RKM2 OFF	191120_163716_D014V4.eds	TFRC	404.85	381.41 -- 429.74	MET	417.94	394.02 -- 443.32	1519	1466	504	0	4097
RK4 CTL	191128_170127_D00EBM.eds	TERT	429.01	412.98 -- 445.66	MET	461.03	444.29 -- 478.4	3473	3183	1483	146	8803
RK4 OFF	191128_165832_D00YIP.eds	TERT	281.67	269.24 -- 294.66	MET	289.34	276.73 -- 302.53	2708	2628	659	96	11193
