# Supplementary material for: Acquisition of chromosome instability is a mechanism to evade oncogene addiction
Source: EMBO Mol Med. 2020 Feb 6;12(3):e10941. doi: 10.15252/emmm.201910941 (PMC7059010; doi:10.15252/emmm.201910941)
Supplement: Supplementary file 9 — Source Data for Figure 5 [file EMMM-12-e10941-s007.zip]

Archive with 21 entries (18 files):
- Figure_5/
- Figure_5/.DS_Store
- Figure_5/Figure_5.tiff
- Figure_5/phospho-cMet_K3._Tepotinib.TIFF
- Figure_5/phospho-cMet_K3._Vehicle.TIFF
- Figure_5/phospho-cMet_KM15._Tepotinib.TIFF
- Figure_5/phospho-cMet_KM15._Vehicle.TIFF
- Figure_5/phospho_c-Met._KM10._Vehicle.TIFF
- Figure_5/phospho_cMet._KM10._Tepotinib.TIFF
- Figure_5/Raw_data_Figure_5.xlsx
- __MACOSX/
- __MACOSX/Figure_5/
- __MACOSX/Figure_5/._.DS_Store
- __MACOSX/Figure_5/._Figure_5.tiff
- __MACOSX/Figure_5/._phospho-cMet_K3._Tepotinib.TIFF
- __MACOSX/Figure_5/._phospho-cMet_K3._Vehicle.TIFF
- __MACOSX/Figure_5/._phospho-cMet_KM15._Tepotinib.TIFF
- __MACOSX/Figure_5/._phospho-cMet_KM15._Vehicle.TIFF
- __MACOSX/Figure_5/._phospho_c-Met._KM10._Vehicle.TIFF
- __MACOSX/Figure_5/._phospho_cMet._KM10._Tepotinib.TIFF
- __MACOSX/Figure_5/._Raw_data_Figure_5.xlsx
