# Supplementary material for: Acquisition of chromosome instability is a mechanism to evade oncogene addiction
Source: EMBO Mol Med. 2020 Feb 6;12(3):e10941. doi: 10.15252/emmm.201910941 (PMC7059010; doi:10.15252/emmm.201910941)
Supplement: Supplementary file 9 — Source Data for Figure 5 [file EMMM-12-e10941-s007.zip › Figure_5/Raw_data_Figure_5.xlsx]

## Sheet: Fig 5.B
Days	Relative volume non-regr. Tumors with cMet amplification treated with Tepotinib
1	1	1	1	1	1	1	1	1	1	1	1	1	1	1	1	1	1	1	1
2	0.869136	1.23457	0.769231	0.923077	0.441	0.790123	0.768	0.768											0.768
3	0.790123	0.790123	0.623077	0.923077	0.288	0.632099	0.288	0.288	0.662727	0.470508	0.576	0.462963	1	0.5	0.36	1	0.751315	0.658436	0.288
4	0.483951	0.355556	1.82	1.82	0.288	0.632099		0.125											0.125
5	0.483951	0.355556	2.08	2.08	0.252	0.483951		0.036	0.465455	0.345679	0.512	0.462963	0.888889	0.5	0.36	1	0.976709	1.36934	0.036
6	0.355556	0.185185			0.216	0.4		0.064											0.064
7	0.277778	1			0.125	1		0.064											0.064
8	0.604938	0.423457			0.343	0.311111		0.08											0.08
9	0.604938	0.355556			0.343	0.266667		0.125											0.125
10	0.604938	0.544444			0.512	0.483951		0.343											0.343
11	1	0.444445			0.64	0.632099		0.576
12	1.48148	0.444445			1.2	0.483951		0.64
13	1.48148	0.604938			2.535	0.544444		1.331
14	1.94198	0.444445						1.573
15	1.85185	0.533333						2.744
16	1.5	0.725926
17	1.6	1.3
18	1.97531	1.3
19	3.33827	2.24074
20
Days	Relative volume non-regr. Tumors with cMet amplification treated with Vehicle
1	1	1	1	1	1	1	1	1	1	1	1	1	1	1
2	1.48148	2.52083	3.2102	1.07692	1.07692	1.71875	1.50892
3	1.85185	3.25	3.45714	2.47	2.08	2.1875	1.50892	1.48148	2.22222	2.61333	2.52	1.875	3.53571	2.37037
4	3.33827	3.25	3.82041			3.025	1.78327
5		5.85938	3.82041			5.01719	3.76406	3.12963	2.51852	10	7.42857	3.21406	6.72222	8.16667
6
Days	Relative volume non-regr. Tumors without cMet amplification treated with Tepotinib
1	1	1	1	1	1	1	1	1	1	1	1	1	1
2				1.0125	1.40659	1.08333	1.15385
3	1.2	1.98367	1	1.61333	2.65934	1.47656	1.80289	1.2	1.98367	1	1.32	1.73611	1
4				3.10333	4.2449	1.82292	1.46034
5	2.366	4.11429	1.79259			2.625	1.80289	2.366	4.11429	1.79259	2.30455	3.25	1.26562
6						3.1875	2.94231
7
Days	Relative volume non-regr. Tumors without cMet amplification treated with Tepotinib
1	1	1	1	1	1	1	1	1	1
2	1.36364	1.92308	1.5625
3		2.59615	1.47656	1.2	1.98367	1	1.32	1.73611	1
4
5	4.18909	3.76923	3.57292	2.366	4.11429	1.79259	2.30455	3.25	1.26562
6

## Sheet: Fig 5.D
%pH3 positive cells in cMet Amp.CTRL	%pH3 positive cells in cMet Amp. EMD	%pH3 positive cells in no cMet CTRL	%pH3 positive cells in no cMet EMD
36.9444	29.7143	21.3483	9.12752
15.22	9.57792	2.19561	8.41866
65.4102	4.64345	16.0279	8.01457
32.8986	16.6113	19.6013	19.8095
47.2837	21.1429	23.3333	5.32319
16.6667	21.4724	16.2105	16.6144
15.8516	21.0843	16.2304	5.83717
40.9756	13.6905	7.80781	15.5949
36.1017	10.6205	7.69231	15.3295
32.0242	23.6364	27.0408	19.5893
31.2162	44.9864	4.70016	16.0819
21.7923	2.21239	2.57235	13.6364
38.7234	2.07613	5.93325	9.33735
17.5806	20.2624	7.59878	6.50118
15.1667	2.526	5.5794	6.5534
25.0438	13.6273	7.15532	4.47761
19.8988	0.66778	3.95894	5.67082
33.995	10.4991	12.1413	2.0915
51.875	5.60538	5.29412	5.80645
18.3267	11.4973	7.61589	8.78962
21.1765	16.8082	30.7882	9.00123
33.2817	7.66488	11.1898	7.61671
23.7237	3.84615	2.7907	1.36986
26	1.17925	6.82226	7.43534
19.3084	5.15464	1.87617	5.7732
25.6667	11.4467	7.30689	7.36196
14.8718	8.83621	7.14286	5.6338
20.1005	12.8205	3.24324	2.38569
20.9091	5.80808	7.22892	7.65625
17.0492	7.23562	11.5502	7.57825
11.0577	5.35714	0	5.42907
4.52261	11.7795	0.585651	15.4655
32	18.4466	14.5954	5.62852
	4.67091	4.88998	15.5309
	4.38356	7.15835	24.0506
	11.5176	6.77291	10.2102
	14.0028	5.80762	6.90236
	10.1695	11.753	3.65854
	5.22979	7.9922	6.58683
	7.45342	4.95751	14.5129
	5.37313	11.4783	12.96
	3.14685	17.6259	8.52273
	8.72375	10.4746	5.72831
	5.31335	8.40336	5.91304
	2.29885	1.81086	7.97342
	1.97269	5.7971	6.79443
	11.3965	10.1167	7.22892
	3.57143
	4.81728
	12.0718
	5.55556
	6.09319
	17.8203
	6.39456
	3.96197

## Sheet: Fig 5.E
%Casp3 positive cells in cMet Amp.CTRL	%Casp3 positive cells in cMet Amp. EMD	%Casp3 positive cells in no cMet CTRL	%Casp3 positive cells in no cMet EMD
7.90378	2.46433	1.06383	1.20321
9.89305	1.1509	3.61905	8.86767
6.13668	0.80972	2.18341	0.252525
8.69565	1.92644	0.770416	1.63934
10.119	0.77121	4.49827	0
3.27869	2.15311	6.32411	0
3.14569	0.358	0.792393	0.343643
6.39881	0.83037	4.61165	0.157729
2.2567	1	3.47682	0.489396
2.51748	4.11765	7.46951	9.17574
10.4	5.7423	0.4	0.632911
1.21317	1.4658	1.40845	0.131579
6.47249	0.95628	0.689655	2.40096
15.8192	15.3355	1.86335	1.15533
6	14.556	0.883652	0.698324
8.26953	48.375	1.24224	2.35988
4.69484	18.9103	1.22888	0
8.92857	14.9798	2.1544	0.461539
6.60377	55.9395	0.862069	1.2407
5.25478	40.5983	1.85529	1
1.05263	63.2022	0.60241	0.56101
1.48305	57.8483	0.175131	0.492611
2.7897	60.4651	0.344828	0.592593
2.95455	10.7143	10.6335	6.48918
3.17164	56.8182	0.4158	1.27592
10.1852	39.8214	1.61616	0.670017
8.33333	8.42975	14.9573	4.15913
3.19716	39.1517	0.94697	2.10896
3.59937	28.2979	2.537	0.551724
4.52899	5.2161	0.205339	1.22378
2.7027	27.4914	9.89933	1.0989
11.4238	7.21063	1.06762	1.25
7.56844	2.61569	4.43038	1.73502
3.93258	7.55102	0.978793	22.6667
	1.31147	0.311042	2.72727
	0.543478	1.75781	2.95203
	0.813008	0	29.7479
	0.151057	0	1.0101
	0.623053	1.9685	2.3622
	0.448431	0.318471	1.89228
	1.45867	0.483871	1.80832
	1.77305	0.559701	2.89389
	2.72189	0	4.24354
	2.89655		4.20032
	3.125		17.0213
	1.57143		1.43312
	2.09644
	2.1978
	0.620347
	2.14067
	0.398936
	0.67659
