# Supplementary material for: Acquisition of chromosome instability is a mechanism to evade oncogene addiction
Source: EMBO Mol Med. 2020 Feb 6;12(3):e10941. doi: 10.15252/emmm.201910941 (PMC7059010; doi:10.15252/emmm.201910941)
Supplement: Supplementary file 11 — Source Data for Table 2 [file EMMM-12-e10941-s009.xlsx]

## Sheet: Table 2. FISH DATA
PT K6	cMet	EML4	cMet pos	EML4 pos	more than 5	both +2	total cells	PT KM1	cMet	EML4	cMet post	EML4 pos	both +2	total cells	PT K8	cMet	EML4	cMet post	EML4	both +2	total cells	PT KM5	cMet	EML4	cMet post	EML4	both +2	total cells	PT K2	cMet	EML4	cMet post	EML4	both +2	total cells	PT K11	cMet	EML4	cMet post	EML4	both +2	more than 4	total cells	PT KM2	cMet	EML4	cMet post	EML4	both +2
1	2	2	0			0	1	1	2	2	0			1	1	4	4	1	1	1	1	1	3	2	1			1	1	3	3	1	1	1	1	1	5	5	1	1	1	1	1	1	2	2
2	2	2	0			0	1	2	2	2	0			1	2	3	3	1	1	1	1	2	2	2				1	2	2	2				1	2	3	4	1	1	1		1	2	2	2
3	2	2	0			0	1	3	3	3	1	1	1	1	3	2	2				1								3	2	2				1	3	2	2					1	3	2	2
			0				1	4	2	2	0			1	4	2	2				1								4	2	2				1	4	3	4	1	1	1		1
5	2	2	0			0	1	5	2	2	0			1	5	2	2				1	5	2	2				1	5	2	2				1	5	2	2					1
6	2	2	0			0	1	6	3	2	1			1	6	2	2				1	6	2	3		1		1	6	2	2				1	6	3	4	1	1	1		1	6	2	2
7	2	3	0	1		0	1	7	2	2	0			1	7	2	3		1		1	7	2	2				1	7	2	2				1	7	3	3	1	1	1		1	7	2	2
8	2	2	0			0	1	8	2	2	0			1	8	2	2				1	8	2	2				1	8	2	2				1	8	3	2	1				1	8	2	2
9	3	3	1	1		1	1	9	2	2	0			1	9	2	3		1		1	9	2	2				1	9	2	2				1	9	3	4	1	1	1		1	9	2	2
								10	2	2	0			1	10	2	4		1		1	10	3	4	1	1	1	1	10	2	2				1	10	3	3	1	1	1		1	10	2	2
								11	2	2	0			1	11	2	2				1	11	2	2				1	11	2	2				1	11	2	2					1
12	2	2	0			0	1	12	2	2	0			1	12							12	2	2				1	12	2	2				1	12	3	3	1	1	1		1	12	2	2
13	2	2	0			0	1	13	2	2	0			1	13	2	2				1								13	2	2				1	13	2	2					1	13	2	2
14	2	2	0			0	1	14	2	2	0			1	14	2	2				1	14	2	2				1	14	2	2				1	14	2	2					1	14	2	2
15	2	3	0	1		0	1								15	2	2				1								15	2	2				1	15	3	3	1	1	1		1	15	2	2
16	2	2	0			0	1	16	2	2	0			1	16	2	2				1	16	2	2				1	16	2	2				1	16	2	2					1
17	2	2	0			0	1	17	2	2	0			1	17	2	2				1	17	2	2				1	17	3	2	1			1	17	2	2					1	17	2	2
18	2	2	0			0	1	18	2	2	0			1	18	2	2				1	18	2	2				1	18	2	2				1	18	2	2					1
19	2	2	0			0	1								19	2	3		1		1								19	2	2				1	19	3	4	1	1	1		1	19	2	2
20	2	2	0			0	1	20	3	3	1	1	1	1	20	2	2				1	20	2	2				1	20	2	2				1	20								20	3	3	1	1	1
						0		1	2	2	0			1	1	2	2				1	21	2	2				1	1	2	2				1	21	3	3	1	1	1		1	21	2	2
22	2	2	0			0	1	2	2	2	0			1	2	2	2				1	22	2	2				1	2							22	4	4	1	1	1		1	22	2	2
23	2	2	0			0	1	3	2	2	0			1	3	2	2				1								3	2	2				1	23	4	4	1	1	1		1	23	2	2
24	2	2	0			0	1	4	3	2	1			1	4	2	2				1	24	2	2				1	4	3	2	1			1	24	4	2	1				1
25	2	2	0			0	1	5	2	2	0			1	5	2	2				1	25	2	2				1	5	2	2				1	25	4	4	1	1	1		1	2	2	2
26	4	3	1	1		1	1	6	2	2	0			1	6	2	2				1	26	2	2				1	6	2	2				1	26	2	2					1	3	2	2
27	2	2	0				1								7	2	2				1	27	3	2	1			1	7	2	2				1	27	4	3	1	1	1		1	4	2	2
								8	2	2	0			1	8	2	2				1	28	2	2				1	8	2	2				1	28
															9	2	2				1	29	2	2				1	9	3	4	1	1	1	1	29	4	2	1				1	6	2	2
30	2	2	0				1	10	2	2	0			1	10	2	2				1	30	2	2				1	10	2	2				1	30								7	2	2
1	2	2	0				1	11	2	2	0			1	11	2	2				1	1	2	4		1		1	11	2	2				1	1	2	2					1	8	2	2
2	2	2	0				1	12	2	2	0			1								2	2	2				1	12							2	2	2					1	9	2	2
3	2	2	0				1	13	3	3	1	1		1	13	2	4		1		1	3	4	2	1			1	13	2	2				1	3	3	3	1	1	1		1	10	2	2
4	2	2	0				1	14	2	2	0			1	14	2	2				1								14	2	2				1	4	2	2					1	11	2	2
5	2	3	0	1		0	11	15	2	2	0			1	15	2	2				1	5	2	2				1	15	2	2				1	5	2	2					1	12	2	2
6	2	2	0				1	16	2	2	0			1	16	2	2				1	6	2	2				1	16	2	2				1	6	3	3	1	1	1		1	13	2	2
7	2	2	0				1	17	2	2	0			1	17	3	2	1			1								17	2	2				1	7	2	2					1	14	2	2
8	2	2	0				1	18	2	2	0			1	18	2	3		1		1	8	2	2				1	18	2	2				1	8	2	2					1	15	2	2
			0					19	3	2	1		1	1	19	2	2				1	9	2	2				1	19	2	2				1	9	3	2	1				1	16	2	2
10	2	2	0				1	20	2	2	0			1	20	3	2	1			1	10	2	2				1	20							10	2	2					1	17	2	2
11	2	3	0	1			1	1	2	2	0			1	1	2	2				1	11	2	2				1	1	2	2				1	11	2	2					1	18	2	2
12	2	2	0				1	2	2	2	0			1	2	2	2				1								2	2	2				1	12	3	3	1	1	1		1	19	2	2
13	2	2	0				1	3	2	2	0			1	3	2	2				1	13	3	3	1	1	1	1	3							13	3	3	1	1	1		1	20	2	2
14	2	2	0				1	4	2	2	0			1	4	2	2				1	14	2	2				1	4	2	2				1	14	3	4	1	1	1		1	21	2	2
15	2	2	0				1	5	2	3	0	1		1	5	2	2				1	15	2	2				1	5							15	2	2					1	22	2	2
16	2	2	0				1	6	2	2	0			1	6	2	2				1	16	2	2				1	6	2	2				1	16	2	2					1	23	2	2
17	2	2	0				1	7	2	2	0			1	7	2	2				1	17	2	2				1	7	2	2				1	17	2	2					1	1	2	2
18	2	2	0				1	8	2	2	0			1								18	2	2				1	8	2	2				1	18	4	4	1	1	1		1	2	2	2
19	2	2	0				1	9	2	2	0			1	9	2	2				1	19	2	2				1	9							19	2	2					1	3	2	2
20	2	2	0				1	10	2	2	0			1	10	3	3	1	1	1	1	20	3	2	1			1	10	2	2				1	20	2	2					1	4	2	2
1	2	2	0				1	11	2	2					11	3	2	1			1	21	2	2				1	11	2	2				1	21	2	2					1	5	2	2
2	2	2	0				1	12	2	2	0			1	12	2	3		1		1	22	2	2				1	12	2	2				1	22	2	2					1	6	2	2
3	2	2	0				1	13	2	2	0			1	13	2	2				1								13	2	2				1	23	4	3	1	1	1		1	7	2	2
4	2	2	0				1	14	3	3	1	1	1	1	14	2	2				1	24	2	2				1	14	2	2				1	24	3	3	1	1	1		1	8	2	2
5	2	2	0				1	15	2	2	0			1	15	2	2				1	25	2	2				1	15	2	2				1	25	2	2					1	9	2	2
6	2	2	0				1	16	2	2	0			1	16	2	2				1	26	2	4		1		1	16	3	2	1			1	26	3	3	1	1	1		1	10	2	2
7	2	3	0	1			1	17	2	2	0			1	17	2	2				1	27	2	2				1	17	2	2				1	27	2	2					1	11	2	2
8	2	2	0				1	18	2	2	0			1	18	2	2				1	28	3	3	1	1	1	1	18	2	2				1	28	2	2					1	12	2	2
9	2	2	0				1	19	2	2	0			1	19	2	2				1								19	3	3	1	1	1	1	29	2	2					1	13	2	2
			0					20	2	2	0			1	20	2	2				1	30	4	4	1	1	1	1	20	2	2				1	1								14	2	2
11	2	2	0				1	21	2	2	0			1	21	2	2				1	1	2	2				1	21	2	2				1	2	2	2					1	15	2	2
12	2	2	0				1	22	2	2	0			1	22	2	2				1	2	2	2				1	1	2	2				1	3	2	2					1	16	2	2
13	2	2	0				1	23	2	2	0			1	23	2	2				1								2	2	2				1	4	2	2					1	17	2	2
14	3	3	1	1		1	1	24	2	2	0			1	24	2	2				1	4	2	2				1	3							5	2	2					1	18	2	2
15	2	2	0				1	1	2	2	0			1	25	2	3		1		1	5	2	2				1	4	2	2				1	6	2	2					1	19	2	2
16	2	2	0				1	2	2	2	0			1	26	2	2				1	6	3	2	1			1	5	2	2				1	7	2	2					1	20	2	2
17	3	3	1	1		1	1	3	2	2	0			1	27	3	2	1			1	7	2	2				1	6	2	2				1	8	2	2					1	21	2	2
18	2	2	0				1								28	2	2				1	8	2	3		1		1	7	3	3	1	1	1	1	9	2	2					1	1	2	2
19	2	4	0	1			1	5	2	2	0			1	29	3	2	1			1	9	2	2				1	8	2	2				1	10	2	2					1	2	2	2
20	2	2	0				1	6	2	2	0			1	30	2	2				1	10	3	3	1	1	1	1	9	2	2				1	11	2	2					1	3	2	2
21	2	2	0				1	7	2	2	0			1	31	2	2				1	11	2	2				1	10	2	2				1	12	2	2					1	4	2	2
22	2	2	0				1	8	2	2	0			1	32	2	2				1	12	2	2				1	11	2	2				1	13	2	2					1	5	2	2
23	2	2	0				1								33	2	2				1	13	2	2				1	12	2	2				1	14	2	2					1	6	2	2
1	2	2	0				1	10	2	2	0			1	34	2	2				1	14	2	2				1	13	2	2				1	15	2	2					1	7	2	2
2	2	2	0				1	11	2	2	0			1	35	2	2				1	15	2	2				1	14	2	2				1	16	2	2					1	8	2	2
3	2	2	0				1	12	2	2	0			1	36	2	2				1	16	2	2				1	15	2	2				1	17								9	2	2
4	2	2	0				1	13	2	2	0			1	37	2	2				1	17	2	2				1	16	2	2				1	18	2	2					1	10	2	2
5	2	2	0				1	14	2	2	0			1	38	2	2				1	18	2	2				1	17	2	2				1	19	2	2					1	11	2	2
6	2	2	0				1	15	2	2	0			1	39	2	2				1	19	2	2				1	18							20								12	2	2
7	2	2	0				1	16	2	2	0			1	40	2	2				1	20	3	4	1	1	1	1	19	2	2				1	21	2	2					1	13	2	2
8	2	2	0				1	17	2	2	0			1	41	2	2				1								20	2	2				1	22	2	3		1			1	14	2	2
9	2	2	0				1	18	2	2	0			1								2	2	2				1	21	2	2				1	1	4	4	1	1	1		1	15	2	2
10	2	2	0				1									2.11538	2.17949				0.970588	3	2	2				1	22	3	2	1			1	2	3	4	1	1	1		1	16	2	2
11	2	2	0				1	20	2	2	0			1								4	3	3	1	1	1	1	23	2	2				1	3	4	5	1	1	1		1	17	2	2
12	2	2	0				1	21	2	2	0			1															1	2	2				1	4	2	2					1	18	2	2
13	2	2	0				1	22	2	2	0			1				8	11	3	78	6	2	2				1	2	2	2				1	5	4	3	1	1	1		1	19	2	2
14	2	2	0				1	23	2	2	0			1															3	4	4	1	1	1	1	6	2	2					1	20	2	2
15	2	2	0				1	24	2	2	0			1					14.1026	3.84615	10.2564	8	2	2				1	4	2	2				1	7	4	4	1	1	1		1	21	2	2
16	2	2	0				1	1	2	2	0			1								9	2	2				1	5	2	2				1	8	3	4	1	1	1		1	22	2	2
17	2	2	0				1	2	2	2	0			1								10	2	2				1	6							9	2	2					1	23	3	2	1
18	2	2	0				1															11	2	2				1	7	4	3	1	1	1	1	10	2	2					1	24	2	2
19	2	2	0				1	4	2	2	0			1								12	2	2				1	8	2	2				1	11	3	3	1	1	1		1	25	2	2
20	2	2	0				1	5	2	2	0			1								13	2	2				1	9	2	2				1	12	2	2					1	26	2	2
21	2	2	0				1	6	2	2	0			1								14	2	2				1	10	2	2				1	13	3	3	1	1	1		1	27	2	2
22	2	2	0				1															15	2	2				1	11	2	2				1	14	5	3	1	1	1	1	1	28	2	2
23	2	2	0				1	8	2	2				1								16	2	2				1	12							15	2	2					1	29	2	2
24	2	2	0				1	9	2	2				1								17	2	2				1	13	2	2				1	16	2	2					1	30	2	2
1	2	2	0				1	10	2	2				1															14	3	3	1	1	1	1	17	2	2					1	1	2	2
2	2	2	0				1																						15	2	2				1	18	2	2					1	2	2	2
			0					12	2	2				1								20	2	2				1								19	2	2					1	3	2	2
4	2	2	0				1	13	2	2				1																2.14607	2.10112				1.02139	20	4	3	1	1	1		1	4	2	2
			0					14	2	2				1								2	2	2				1								21	2	2					1	5	3	2	1
6	2	2	0				1	15	2	2				1								3	2	2				1				11	7	7	89	22	4	3	1	1	1		1	6	2	3		1
7	2	2	0				1	16	2	2				1								4	3	2	1			1																7	2	2
8	2	2	0				1	17	2	3		1		1																			7.86517	7.86517	12.3596		251	248					1.0121	8	2	2
9	2	2	0				1	18	2	2				1								6	2	2				1									2.58763	2.5567					1.0121	9	2	2
10	2	2	0				1															7	2	2				1																10	2	2
11	2	2	0				1	20	2	2				1																														11	2	2
12	2	2	0				1	21	2	2				1								9	2	2				1											39	36	35	2	97	12	3	3	1	1	1
13	2	2	0				1	1	2	2				1								10	2	2				1																13	2	2
14	2	2	0				1	2	2	2				1								11	2	3		1		1												37.1134	36.0825	2.06186	40.2062	14	2	2
15	2	2	0				1	3	2	2				1								12	2	2				1																15	2	2
16	2	4	0	1			1	4	2	2				1								13	2	2				1																16	2	2
17	2	2	0				1	5	2	2				1																														17	2	2
18	2	2	0				1	6	2	2				1								15	2	2				1																18	2	2
19	2	2	0				1	7	2	2				1								16	2	2				1																19	2	2
20	2	2	0				1	8	2	2				1								17	2	2				1																20	2	2
21	2	2	0				1	9	2	2				1								18	2	2				1
								10	2	2				1								19	2	2				1																	224	223
2	2	2	0				1	11	2	2				1								20	2	2				1																	2.03636	2.02727
3	2	2	0				1	12	2	2				1								21	2	2				1
4	2	2	0				1	13	2	2				1																																	4	3	2
5	2	2	0				1	14	2	2				1								23	2	2				1
6	2	2	0				1	15	2	2				1								24	2	2				1																				2.72727	1.81818
7	3	3	1	1		1	1	16	2	2				1								25	2	2				1
8	2	2	0				1	17	3	2	1			1								26	2	2				1
																						27	2	2				1
10	2	2	0				1		238	236				1.00847								28	2	2				1
11	3	3	1	1		1	1		2.06957	2.05217				1.00847
12	2	2	0				1
13	2	2	0				1																2.14151	2.16038				0.991266
14	2	2	0				1				8	6	4	114
15	2	2	0				1
16	2	2	0				1					5.26316	3.50877	7.01754											13	12	7	106
17	2	2	0				1
																										11.3208	6.60377	12.2642
	253	261	0.969349
	2.05691	2.12195	0.969349
			6	13	0	6	134
				9.70149		4.47761	4.47761
[truncated: 100 more columns]

## Sheet: Table2. cMet Quanti
	KM23	KM1	K21	K11	K10	K20	K24	K17	KM4	K22	K16	K1	K13	K19	K8	KM12	K2	KM11	K18
	759	828	524	1128	1273	619	976	852	692	1095	814	1156	436	1109	1118	411	1054	834	622
	784	741	550	957	1200	978	1145	882	718	1229	857	1179	875	1034	1259	552	958	807	526
	727	829	713	1098	1248	794	1124	660	737	1170	991	1282	1035	976	1243	493	986	850	826
	730	736	772	1326	1263	691	866	647	866	1341	790	1251	882	1057	1159	353	948	739	817
	828	850	703	1137	1130	801	1060	573	626	1024	1396	1306	946	1019	1112	428	796	730	922
	863	921	567	996	1245	788	980	568	679	1135	1312	1273	961	1077	1094	500	941	732	901
	789	860	752	949	1100	766	644	661	847	805	1305	1377	907	1026	1219	586	904	722	572
	920	850	636		1096	811	1016	591	872	864	1241	1310	912	596	1077	440	968	725	560
	915		544		1056	741	1046	839	1029	1106	998	1179	725	808	1384	534		790	595
	872		545		1248	754	1006	829	952	1184	1043		564	1050	1379	560		502	628
	850		660		1038	726	919	735	944	1101	1028		937	1135	1449	502		758	560
			576		1167		1087	602	1002		1117		1072	656	1124	476		789	655
			517		1286		913	599	804				903	581		643		767	600
					1171			562	1170				886	1171				597	873
								818	959				854					662
									978				914					769
									697									805
									1091									892
									942
Numer of cells	9037	6615	8059	7591	16521	8469	12782	10418	16605	12054	12892	11313	13809	13295	14617	6478	7555	13470	9657	7529
																		KM15
	KM9	K3	KM3	K12	K8	K15	KM10	K5	KM6	K7	K4	K15	K9	K25	K6	K14		Positive	Total
	849	920	1177	579	653	1081	814	1134	1401	1090	962	1019	613	798	1026	1192		230	800
	876	728	1059	774	655	1426	798	1005	1413	1135	1027	1087	844	724	819	1137		250	943
	816	972	1125	645	660	1079	756	798	834	1027	990	858	702	634	1140	1071		384	903
	804	682	1472	762	604	1088	800	870	659	959	1016	1167	560	850	981	1226		291	825
	902	1090	943	662	745	1105	824	1078	637	1137	1011	882	801	607	1003	1324		142	896
	931	915	904	752	653	1026	829	950	742	865	993	861	741	687	964	936		430	843
	684		1101	821	631	1219	923	921	657	871	1037	849	838	946	994	1205		428	899
	758		1104	775	434	937	834	1066	648	939	1018	719	538	744	1083	820		347	893
	902		1142	693	637	1097	843	1050	663	971	1039	860	523	688	1045	1016		408	907
	903		1082	743	471	1172	718	1074	639	739	1106	1024	757	964	1013			426	818
	848		1143	798	702	1039	866	846		991		866	678	799	1025			410	912
	828		1080	766	919	1077	685	732		773		926	470	836	974			505	799
	944		1058	529	952	1142	771	1015		924		646	820	794				522	787
	769		596	702	758			884		682			807	598				317	899
	808			833	906			955		907			864	630				434	868
				879	933			977		1170			350
				732	947			862		700			849
				848	941			899		1245
				561	783			1086
				654	974			949
					770			985
					874			948
								865
								810
Numer of cells	12622	5307	14986	14508	16602	14488	10461	22759	8293	17125	10199	11764	11755	11299	12067	9927		5524	12992
	KM5	KM7	KM8
	528	643	833
	340	387	947
	620	478	732
	467	690	682
	890	570	794
	457	468	505
	567	683	799
	673	467	926
	867	433	769
	5409	4819	6987

## Sheet: Table2.dPCR
cMET
Code	Chip	VIC probe	Copies/microliter (VIC)	CI Copies/microliter (VIC)	FAM probe	Copies/microliter (FAM)	CI Copies/microliter (FAM)	#FAM	#VIC	#FAMVIC	#Undetermined	#NOAMP
PT K1	191113_170207_D015M3.eds	TFRC	300.89	287.41 -- 314.99	MET	302.37	288.86 -- 316.52	2536	2522	664	139	9981
PT K10	191120_162852_D0139K.eds	TFRC	547.15	528 -- 566.98	MET	534.13	515.27 -- 553.68	3463	3566	1785	62	7052
PT K11	191113_171545_D014UT.eds	TFRC	314.98	300.53 -- 330.13	MET	331.88	316.99 -- 347.48	2504	2361	670	26	8805
PT K12	191113_170800_D012KB.eds	TFRC	301.21	287.95 -- 315.08	MET	309.77	296.29 -- 323.86	2656	2573	722	298	10266
PT K13	191128_165155_D019QF.eds	TERT	305.43	292.09 -- 319.38	MET	313.56	300.02 -- 327.71	2700	2621	730	29	10239
PT K14	191113_170109_D014UQ.eds	TFRC	464.98	448.01 -- 482.6	MET	433.22	416.96 -- 450.11	3214	3497	1441	0	8654
PT K15	191128_164645_D017NG.eds	TFRC	396.31	380.55 -- 412.71	MET	560.6	541.16 -- 580.74	3972	2611	1468	120	7752
PT K16	191113_171157_D01BLT.eds	TFRC	350.62	335.75 -- 366.14	MET	341.32	326.68 -- 356.6	2679	2762	816	37	9166
PT K2	191128_165030_D016E0.eds	TFRC	465.55	448.51 -- 483.24	MET	474	456.77 -- 491.87	3405	3332	1513	44	8131
PT K24	191128_165553_D01B5Q.eds	TFRC	338.53	324.03 -- 353.68	MET	336.65	322.2 -- 351.76	2671	2688	807	58	9356
PT K25	191128_165713_D019RI.eds	TERT	381.12	365.87 -- 397	MET	365.21	350.34 -- 380.7	2769	2915	1126	284	9405
PT K26	191113_170401_D014ZX.eds	TFRC	354.42	339.52 -- 369.98	MET	360.15	345.11 -- 375.85	2768	2717	915	86	9099
PT K27	191115_162345_D016HS.eds	TFRC	265.88	251.41 -- 281.18	MET	279.48	264.59 -- 295.2	1824	1726	414	0	7837
PT K28	191115_161536_D016GH.eds	TFRC	387.35	369.47 -- 406.1	MET	390.87	372.89 -- 409.71	2391	2367	784	0	7031
PT K3	191113_171812_D012K1.eds	TFRC	368.65	353.11 -- 384.87	MET	359.72	344.4 -- 375.72	2668	2744	870	148	8618
PT K30	191113_170659_D017AN.eds	TFRC	313.87	299.56 -- 328.86	MET	308.45	294.29 -- 323.3	2362	2409	663	81	9146
PT K32	191113_171659_D014WJ.eds	TFRC	355.86	341.41 -- 370.92	MET	342.4	328.27 -- 357.15	2892	3021	882	64	9807
PT K32	191115_161633_D016IA.eds	TFRC	1093.6	1060.9 -- 1127.3	MET	1059.9	1027.9 -- 1092.8	3581	3741	4359	210	3019
PT K33	191113_172050_D012PV.eds	TFRC	150.77	141.39 -- 160.76	MET	144.16	135.01 -- 153.92	1383	1450	166	27	12035
PT K33	191115_163210_D01789.eds	TFRC	1546.1	1497.3 -- 1596.5	MET	1540.6	1492 -- 1590.9	2712	2727	5423	0	1352
PT K4	191115_162036_D016M6.eds	TFRC	276.34	262.84 -- 290.54	MET	273.23	259.82 -- 287.34	2092	2119	557	174	9496
PT K5	191113_170304_D017PZ.eds	TFRC	290.91	277.23 -- 305.26	MET	284.16	270.67 -- 298.32	2186	2246	648	436	9642
PT K6	191128_170248_D01ECS.eds	TFRC	436.9	420.7 -- 453.73	MET	448.07	431.62 -- 465.15	3446	3345	1364	91	8635
PT K7	191122_153945_D019AD.eds	TFRC	394.93	379.13 -- 411.38	MET	421.03	404.62 -- 438.11	3222	2995	1067	0	8553
PT K8	191122_154509_D013FW.eds	TERT	368.22	353.57 -- 383.48	MET	350.1	335.87 -- 364.93	2938	3113	975	0	9887
PT K9	191122_154357_D01B56.eds	TFRC	105.17	97.844 -- 113.04	MET	111.28	103.72 -- 119.38	1254	1183	94	0	14217
PT KM1	191128_164432_D01B5L.eds	TERT	600.67	580.85 -- 621.17	MET	574.68	555.41 -- 594.63	3726	3934	2106	99	6849
PT KM12	191128_170003_D018ZA.eds	TFRC	487.41	469.95 -- 505.53	MET	495.71	478.06 -- 514	3566	3495	1580	33	7890
PT KM13	191113_172155_D012LG.eds	TFRC	288.67	274.72 -- 303.32	MET	289.85	275.87 -- 304.54	2207	2197	532	94	9030
PT KM13	191122_153651_D0139F.eds	TERT	564.99	545.93 -- 584.71	MET	548.61	529.91 -- 567.98	3682	3817	1986	0	7320
PT KM14	191113_171355_D012KU.eds	TFRC	340.4	326.09 -- 355.34	MET	322.66	308.79 -- 337.15	2619	2786	851	245	9828
PT KM15	191115_162848_D01ACL.eds	TFRC	256.89	239.2 -- 275.89	MET	385.25	362.65 -- 409.26	1593	1023	329	0	4763
PT KM16	191113_170858_D012JP.eds	TFRC	355.5	340.32 -- 371.36	MET	329.78	315.25 -- 344.98	2477	2701	824	225	9010
PT KM17	191115_161732_D014VW.eds	TFRC	363.06	344.72 -- 382.38	MET	345.07	327.28 -- 363.83	1879	1989	588	0	6429
PT KM18	191128_164025_D00DK8.eds	TERT	732.89	710.17 -- 756.34	MET	712.1	689.8 -- 735.12	3809	3957	2984	103	5655
PT KM19	191113_170456_D017P6.eds	TFRC	270.83	257.71 -- 284.62	MET	284.67	271.17 -- 298.84	2242	2118	595	327	9748
PT KM2	191115_162142_D016NB.eds	TFRC	817.92	785.29 -- 851.91	MET	729.33	699.32 -- 760.63	2315	2673	1911	0	3358
PT KM20	191113_170604_D017AJ.eds	TFRC	300.54	287.03 -- 314.7	MET	292.01	278.71 -- 305.94	2429	2509	648	120	9987
PT KM3	191113_172540_D0133Z.eds	TFRC	254.62	241.77 -- 268.17	MET	249.57	236.86 -- 262.97	1923	1968	541	468	9991
PT KM4	191122_153750_D019PS.eds	TFRC	61.325	55.05 -- 68.316	MET	82.949	75.556 -- 91.065	731	536	37	0	11354
PT KM5	191128_164534_D01B52.eds	TFRC	422.57	406 -- 439.81	MET	441.58	424.57 -- 459.27	3138	2979	1221	21	8064
PT KM7	191113_172427_D012JN.eds	TFRC	415.31	398.51 -- 432.83	MET	415.81	398.99 -- 433.34	2830	2826	1120	75	7925
